# Supplementary material for: Mass Spectrometry-Based Proteomics of Minor Species in the Bulk: Questions to Raise with Respect to the Untargeted Analysis of Viral Proteins in Human Tissue
Source: Life (Basel). 2023 Feb 15;13(2):544. doi: 10.3390/life13020544 (PMC9964462; doi:10.3390/life13020544)
Supplement: Supplementary file 1 [file life-13-00544-s001.zip]

Archive with 1 entries (1 files):
- life-2181772-supplementary.xlsx
