# Supplementary material for: Mass Spectrometry-Based Proteomics of Minor Species in the Bulk: Questions to Raise with Respect to the Untargeted Analysis of Viral Proteins in Human Tissue
Source: Life (Basel). 2023 Feb 15;13(2):544. doi: 10.3390/life13020544 (PMC9964462; doi:10.3390/life13020544)
Supplement: Supplementary file 1 [file life-13-00544-s001.zip › life-2181772-supplementary.xlsx]

## Sheet: information
	The tables show data from data-independent, labelfree mass spectrometry experiments analysed by using Progenesis software (Waters Corp.).
	Columns starting with N: Sample runs showing cumulated ion intensities as determined by Progenesis processing
	For additional experimental details, see:
	Aziz S, Rasheed F, Zahra R, König S. (2022) Gastric cancer pre-stage detection and early diagnosis of gastritis using serum protein signatures. Molecules 27:2857

## Sheet: all
Accession	Peptide count	Unique peptides	Confidence score	Anova (p)	q Value	Max fold change	Power	Highest mean condition	Lowest mean condition	Mass	Description	Species	2	3	4	5	6	7	8	9	10	11	12	13	14	15	16	17	18	19	20	21	22	23	24	25	26	27	28	29	30	31	32	33	34	35	36	37	38
P0C6Z1	4	4	20.0008	0.0125672	0.0153046	2.13933	0.965505	PanG	NGM	22235.3	Apoptosis regulator BHRF1 OS=Epstein-Barr virus (strain AG876) OX=82830 GN=BHRF1 PE=1 SV=1	Epstein-Barr virus (strain AG876)	4588.02	6502.59	5894.49	8639.15	7920.44	6223.83	7339.89	2814.93	5210.96	4889.13	4010.83	4951.8	16624	6325.77	7179.83	3701.58	7222.52	6515.11	4413.69	4231.2	2820.26	4273.85	11121.6	7262.79	8390.43	8787.95	9330.33	7315.81	9123.03	10801.2	3189.91	7564.36	7918.35	4930.86	4543.5	11946.1	2418.45
A0A1P7TZL6;P0CK58	17	12	86.4993	3.13406e-10	1.20465e-09	3.84732	1	PanG	MiG	21088.6	BALF1 OS=Epstein-Barr virus (strain AG876) OX=82830 PE=4 SV=1	Epstein-Barr virus (strain AG876)	10339.5	15646	23936.7	8286.02	22816.8	10338.9	13451.6	5017.43	10735.6	21381.9	9673.16	9097.74	3346.15	9695.74	14420.4	14842	9413.72	12231.2	9198.15	10318.7	17425.4	5659.62	16084.9	14637.2	13176	10610.6	10868.9	17744.1	9642.99	15357.7	9660.3	6613.17	9938.96	8927.19	32338.3	34116.9	83385.9
A0A1P7TZV8	2	2	10.223	0.00124908	0.00180749	1.99291	0.938707	U	MiG	8670.7	BDLF3.5 OS=Epstein-Barr virus (strain AG876) OX=82830 PE=4 SV=1	Epstein-Barr virus (strain AG876)	16263.7	7834.68	10022.4	9260.75	15342.9	10799.2	12409.6	35298.5	7660.12	17409.9	20322.5	7055.16	5975.76	10624.1	10274.6	7685.15	6253.34	10065.8	17556.9	5096.57	9596.74	12043.9	14806.8	14285.6	9570.52	8835.95	9669.06	11634.3	12303.2	21874.8	5237.07	8673.41	14323.4	15855.2	15799.9	24332	9233.85
A0A1P7TZN9	18	15	86.5365	0.000115471	0.000189372	1.75287	0.984608	U	GC	65488	BFRF2 OS=Epstein-Barr virus (strain AG876) OX=82830 PE=4 SV=1	Epstein-Barr virus (strain AG876)	34263.9	19784.3	31710.4	27653.7	44453.2	28041	32082.4	78051.1	22690.8	34718.3	34004.4	29483.9	17628.9	8814.56	45437.7	22415.8	20356	35159.7	43086.2	12464.7	47574.7	24837	31071.9	35078.5	23976.2	33065.2	37509.8	30866.6	10486.6	43762	9048.3	15574.7	41859.5	13103.4	28597.6	25640	21851.6
A0A1P7U1M5	49	40	312.971	6.95511e-07	1.55542e-06	2.1287	0.99996	PanG	MiG	17947	BGLF3.5 OS=Epstein-Barr virus (strain AG876) OX=82830 PE=4 SV=1	Epstein-Barr virus (strain AG876)	33445.8	30120.7	30727.9	18827.8	48776.1	38477.2	41153.4	68569.2	21718.5	58309	46642.9	23118.7	13885.2	27101.6	54689.7	41346.9	23080	44325.8	50106.4	15803	82720.4	22744.3	73381.1	79012	28668.3	24667.2	40584.8	34473.2	26983.6	44559.1	11951.2	10325.3	39960	22283.9	83169.1	42001.4	60430.6
Q2MG96	34	2	231.244	0.0044124	0.00577367	2.16539	0.925487	U	MiG	17928	BGLF3.5 protein OS=Epstein-Barr virus (strain B95-8) OX=10377 GN=BGLF3.5 PE=4 SV=1	Epstein-Barr virus (strain B95-8)	1546.8	562.758	975.836	342.007	2237.41	962.808	1381.64	4423.13	680.688	1413.08	1741.71	418.598	309.018	334.316	1068.86	523.991	443.533	1420.02	1925.1	412.169	1841.17	177.872	1106.58	1359.9	812.766	828.219	672.419	801.486	347.4	1838.78	330.646	320.121	1620.98	415.492	2149.48	1822.43	1506.11
Q9QCF1	10	7	59.645	1.39094e-07	3.29012e-07	2.15301	0.999968	U	MiG	3946.42	BSLF2 protein OS=Epstein-Barr virus (strain B95-8) OX=10377 GN=BSLF2 PE=4 SV=1	Epstein-Barr virus (strain B95-8)	30243.4	14075.3	20990.2	12421.6	31838	23418.7	29902	98468	13578.9	41603.4	46296.4	12141	9911.74	15584.3	29058.9	15839.4	12613.7	25092.5	42628.2	12354.4	78698.2	31087.4	46584.6	54964	20521.6	16573.4	19165.2	24165.8	15621.3	48602.8	29450.4	33234.2	29462.4	15975.3	71467.9	72082.2	48193.4
A0A1P7TZL3	25	19	125.564	5.30768e-08	1.33234e-07	2.43717	0.999983	MoG	GC	27442.6	BXRF1 OS=Epstein-Barr virus (strain AG876) OX=82830 PE=4 SV=1	Epstein-Barr virus (strain AG876)	82304	42929.9	54718.2	41921.5	108953	89901.4	78987.7	316478	64737.7	201005	211545	60323.6	51488.9	65951	81751.6	62660.7	23428.1	114204	187781	53273.4	133367	73104.5	131029	213927	67540	51351.1	49011.9	76188.2	53787.7	110735	51191.2	27337.6	91117.9	44405	233908	181400	276593
P03233	12	10	60.0957	9.99201e-16	6.14508e-14	3.11436	1	PanG	GC	62574.9	Capsid vertex component 2 OS=Epstein-Barr virus (strain B95-8) OX=10377 GN=CVC2 PE=1 SV=1	Epstein-Barr virus (strain B95-8)	50588.1	74385.4	72516.4	77852.5	70290.2	71515.5	100416	136985	62828.8	132275	92641.1	54129.5	52566.5	40840.5	75688.1	49081.7	60687.8	90595	79352.7	98009.1	28933.7	31491.8	148311	206780	65526.4	56836.6	62048.8	69495.2	55224.2	90065.7	43004.5	22309.1	69699.1	70761.7	121660	137891	189627
P0C6Z9	13	8	51.0967	5.54359e-11	2.43522e-10	4.22055	1	PanG	GC	31785.5	Cytoplasmic envelopment protein 1 OS=Epstein-Barr virus (strain AG876) OX=82830 GN=BBRF2 PE=3 SV=1	Epstein-Barr virus (strain AG876)	39995.9	57855.9	62654.1	32870.7	49645.1	31410.9	72126.8	22769.7	24629.3	29017.3	31434.3	25400.1	35300.7	14374.4	56972.4	23641.1	36312.1	35106.1	32160.7	25646	30478.5	37621.9	150750	95074.9	58592.4	34700	59407.5	47350	37926.2	105804	5558.72	5460.24	33799.9	25433.8	34382.2	115258	43538.2
P0CK51;P0CK52	6	5	37.4534	0.000877187	0.00133202	3.29058	0.956149	MoG	MiG	8584.35	Cytoplasmic envelopment protein 3 OS=Epstein-Barr virus (strain B95-8) OX=10377 GN=BBLF1 PE=1 SV=1	Epstein-Barr virus (strain B95-8)	31961.1	10184.1	9988.01	4611.92	11465.5	7554.7	16915.9	28133	13878.1	30205	10993.7	15440.8	10219.6	7271.59	23634.9	26625.2	2316.59	19298.2	26166.7	5828.64	26011.8	22266.9	13824.1	30620	10536	11720.6	4890.98	10185.3	7818.92	10309.4	9348.47	5005.48	9027.55	3195.49	38320.7	150524	112359
A0A1P7U116	108	49	703.902	0.105032	0.116387	1.30176	0.549691	GC	MoG	78910.2	DNA helicase/primase complex-associated protein OS=Epstein-Barr virus (strain AG876) OX=82830 PE=3 SV=1	Epstein-Barr virus (strain AG876)	84046.9	31565.6	67979.5	37815.8	85559.1	111927	88646.5	327287	52470.7	161994	182823	51712.6	21713.3	27258.4	103396	94068.1	26280.7	111241	260675	32023.3	773115	65268.8	72429.8	84677.4	55609.5	72464.3	52552.3	90936.6	37695	170709	23318.5	17475.7	129640	37686.3	173087	111558	143325
Q81978	25	3	233.849	1.56192e-06	3.09865e-06	11.8037	0.998225	MiG	U	11495.1	E2 protein (Fragment) OS=Human papillomavirus 5 OX=333923 GN=E2 PE=4 SV=1	Human papillomavirus 5	26.1347	265.367	165.46	1344.11	13.6766	267.337	86.7306	6.69317	743.365	7.21294	54.3377	1584.4	1065.39	354.653	271.162	617.921	583.783	53.4757	501.474	1751.67	401.785	3.27461	57.126	37.5751	388.725	701.929	46.7021	286.523	651.365	381.907	2905.22	110.137	53.436	198.12	9.2454	85.0068	25.0193
Q81980	24	4	213.018	0.0111135	0.0138076	1.67736	0.897364	GC	NGM	11461	E2 protein (Fragment) OS=Human papillomavirus 5 OX=333923 GN=E2 PE=4 SV=1	Human papillomavirus 5	4942.24	3152.3	3235.94	2681.34	6559.73	4920.69	4423.04	9753.93	3061.61	7792.66	10384.4	3839.05	1695.68	1937.65	7592.55	4224.65	1567.43	4065.49	7941.59	4222.56	10302.4	8006.81	7019.07	10014.4	5909.98	5999.14	5148.42	5324.54	4076.42	14160	2406.34	1008.04	8698.52	3494.94	7694.27	10300.5	9485.06
Q81972	25	4	211.508	0.123565	0.13332	3.48134	0.523924	MiG	PanG	11511.1	E2 protein (Fragment) OS=Human papillomavirus 5 OX=333923 GN=E2 PE=4 SV=1	Human papillomavirus 5	754.941	1201.45	1185.5	1224.6	383.531	1041.22	1648.59	27.6884	742.167	633.18	589.342	974.765	1159.17	1727.35	503.985	1717.51	1720.07	837.414	458.137	457.626	368.784	592.907	1108.47	741.209	252.29	285.564	374.567	646.113	457.738	522.119	193.96	28458.9	513.126	2129.63	146.222	1127.52	4594.63
Q81974	20	4	191.991	1.27934e-11	6.84171e-11	3.54966	1	PanG	GC	11497.1	E2 protein (Fragment) OS=Human papillomavirus 5 OX=333923 GN=E2 PE=4 SV=1	Human papillomavirus 5	86454.2	73868.6	127699	73000.4	32633.8	156923	107850	130392	108497	121959	99558	185217	46492.6	53757.2	92443.3	138397	23183.3	131834	253330	106096	221619	296851	184225	323688	167130	203287	89583.1	164846	71798.5	82824.9	18442.6	14375.2	100167	89424.7	139702	273573	399057
Q81984	9	2	76.8978	5.54885e-06	1.0341e-05	3.14452	0.999474	GC	NGM	2543.84	E6 protein (Fragment) OS=Human papillomavirus 5 OX=333923 GN=E6 PE=4 SV=1	Human papillomavirus 5	4884.47	2459.55	3743.88	2420.81	8816.06	5047.9	5063.23	9315.42	2743.79	6167.51	9400.37	3564.23	1173.08	2289.64	8068.01	4763.84	1363.26	4195.93	9055.76	3686.93	17097.5	9675.66	4912.44	7646.4	6573.7	6204.47	4887.09	5429.69	4022.78	15062.4	3656.84	3494.99	12367.8	4250.27	8542.21	9855.36	10631.9
Q81982;Q81983	8	3	64.7799	2.02727e-06	3.89615e-06	2.83275	0.999965	PanG	NGM	2509.82	E6 protein (Fragment) OS=Human papillomavirus 5 OX=333923 GN=E6 PE=4 SV=1	Human papillomavirus 5	1068.48	653.941	823.459	846.248	1700.9	985.387	1106.02	3488.56	542.228	1134.83	1768.6	682.949	520.065	754.332	1572.72	662.513	715.353	1054.22	1499.77	1070.12	3225.53	1598.7	1774.22	2802.09	1084.47	947.396	992.497	1062.07	892.306	2382.69	305.843	256.141	2026.77	1044.68	3001.91	4342.48	3151.98
Q66546	9	6	52.7837	2.29569e-10	9.10869e-10	2.47171	1	PanG	NGM	4336.87	EBV B95-8 Cl(e) DNA with antigen coding ORF (Fragment) OS=Epstein-Barr virus (strain GD1) OX=10376 PE=4 SV=1	Epstein-Barr virus (strain GD1)	14356.5	11232.5	15033.1	9371.16	22497.8	19604.4	17430.1	20036.8	14873.4	20870.5	23132.5	16047	5157.37	16360.8	18684.6	14664.1	11201.6	18567.4	29579.9	9482.51	12761.3	7197.52	44506.2	42563.4	16536.3	12386.4	15621.4	16851.6	13934.2	25887.7	9597.79	17418.8	20767.6	12050.6	39219.7	44273.5	37310.4
Q1HVD2	31	25	156.317	1.8241e-13	1.72588e-12	2.06877	1	MaG	MiG	79075.4	Envelope glycoprotein H OS=Epstein-Barr virus (strain AG876) OX=82830 GN=gH PE=3 SV=1	Epstein-Barr virus (strain AG876)	81122.8	68838.2	85103.1	64717.5	117919	97641.4	107547	159732	63636	142837	114454	83908	55859.8	39408.5	91992.3	65346.5	44743.2	104979	130162	64268.3	115023	79360.7	147587	206015	75295.6	65771.3	70718	83796.4	61760.8	130492	57600.7	39309.5	86986.5	61819.8	126881	173547	126567
Q66544	2	1	9.7319	7.96474e-13	6.53109e-12	6.21068	1	PanG	NGM	3441.94	Epitope Cl2 (34 AA) (Fragment) OS=Epstein-Barr virus (strain GD1) OX=10376 PE=4 SV=1	Epstein-Barr virus (strain GD1)	6047.91	11627.1	10266.5	8924.09	6176.17	10345	9599.68	17814.9	7837.67	8973.32	10399	5551.73	3136.27	4037.04	11623.4	7562.8	12309	15781.7	8090.43	9990.28	31274.1	5130.92	26656.6	34123.2	9421.61	7903.56	9034.39	10708.2	11755.4	9685.65	4004.71	5996.56	11248	8900.93	31649.6	29749.3	23764.2
Q4U203	5	2	31.9638	0.038952	0.0447766	6.97131	0.899084	GC	PanG	6182.93	Epitope Cl3 (57 AA) (Fragment) OS=Epstein-Barr virus (strain GD1) OX=10376 PE=4 SV=1	Epstein-Barr virus (strain GD1)	134.34	130.69	80.7935	89.7055	57.0302	92.6303	91.0388	33.8684	123.802	92.3358	41.1313	100.678	49.0813	44.2512	68.765	198.175	39.5322	71.5482	32.8535	57.6404	35.0772	124.447	38.8054	48.5689	47.5051	58.308	54.7522	112.438	219.438	123.353	117.422	112.144	90.6136	211.969	10.0471	27.6615	128.565
Q66545	3	1	11.4819	0.265305	0.265305	4.43753	0.675533	MoG	NGM	929.041	Epitope Cl4 (Fragment) OS=Epstein-Barr virus (strain GD1) OX=10376 PE=4 SV=1	Epstein-Barr virus (strain GD1)	2536.17	1122.21	1922.25	1879.98	3663.69	2569.72	6333.83	184.682	356.829	1860.36	2521.18	2682.55	98.4795	32.1916	3299.09	1250.16	3444.34	1822.62	1058.7	3095.94	0	777.208	6912.57	7367.86	8484.03	3740.89	2378.5	4764.9	6424.35	11412.4	246.195	308.318	4690.78	6690.82	4384.94	28916.2	7996.4
P03211	12	6	50.5365	1.77824e-08	4.75485e-08	2.37797	0.999988	MaG	MiG	56769.5	Epstein-Barr nuclear antigen 1 OS=Epstein-Barr virus (strain B95-8) OX=10377 GN=EBNA1 PE=1 SV=1	Epstein-Barr virus (strain B95-8)	20259	14127.6	18067.2	10438.7	28313.9	19086.8	23185	38621.6	11399.6	28513.6	32329.2	10645.9	13483.7	5938.64	21795.9	10986.1	15056.4	23436.4	28425	8743.51	11572.1	5521.29	38390.1	32497.6	14516.3	12898.9	17063.8	18745.6	11586.6	34836.4	14719.7	10402.3	23497	8861.51	14944.7	31091	14626.7
P03204	22	15	100.915	6.97901e-06	1.26238e-05	4.09471	0.999979	PanG	GC	109813	Epstein-Barr nuclear antigen 6 OS=Epstein-Barr virus (strain B95-8) OX=10377 GN=EBNA6 PE=1 SV=1	Epstein-Barr virus (strain B95-8)	43317.6	172831	100937	285992	30697.5	56621.3	123085	92848.1	53610.6	40498.8	46003.1	137791	177746	164687	63244.5	28679.9	94646.9	54424.1	89597.4	294062	281491	42709.2	57535.4	103610	231870	114275	78095.4	105228	101554	90744.1	227847	11967.8	85644.6	357537	91534.9	61004.3	65872.7
Q9Q2T7	76	9	640.57	1.66533e-15	6.82787e-14	2.23755	1	PanG	NGM	54659.4	Major capsid protein L1 (Fragment) OS=Human papillomavirus 11 OX=10580 GN=L1 PE=3 SV=1	Human papillomavirus 11	11578.3	11597.3	12308.2	11459.7	18497.8	11249.3	14522.2	14277.6	9225.77	12200	13655.7	12856.6	11016.3	9640.17	17534.5	9728.08	11295.9	12205.8	19326.9	8782.03	12182.6	12943	28722.8	18273.2	14796.1	13792.1	14877.2	11974.7	11566.9	19024.2	8099.59	12289.7	13709.8	11457.7	29438.8	30050.7	21081.9
A0A165U339	17	2	118.873	0.000981693	0.00147254	1.82484	0.992995	PanG	NGM	16758.7	Major capsid protein L1 (Fragment) OS=Human papillomavirus 11 OX=10580 GN=L1 PE=3 SV=1	Human papillomavirus 11	6019.36	7347.16	7094.31	4641.59	6428.04	6914.85	6392.16	3714.31	5467.53	8682.46	8876.9	5551.18	8790.92	3953.81	7594.63	6513.04	6085.75	8384.75	7181.23	5914.51	6796.83	5465.62	9798.21	8454.61	5314.75	5146.6	5379.69	7028.06	5111.85	6861.16	6067.62	7500.82	6246.78	4873.66	9542	5800.72	19884.9
B4XMF9;B4XMG7;B4XMG4;B4ZYD5	10	4	66.8546	0.000108645	0.000180585	2.17121	0.987332	NGM	MoG	15345.1	Major capsid protein L1 (Fragment) OS=Human papillomavirus 11 OX=10580 GN=L1 PE=3 SV=1	Human papillomavirus 11	11328.5	7706.47	9256.01	5796.27	9380.81	7482.05	11073.5	16548	5880.15	8475.76	10829.2	6953.31	6953.19	5730.41	9113.56	5141.67	3995.82	8834.93	11529.9	4202.85	13747.9	5421.31	4570.57	6296.81	8035.8	8110.98	7453.08	10275.8	7392.74	11825.4	3894.97	3714.01	10697.6	5842.64	4947.95	3115.3	3720.94
E0WXF4	10	3	54.7607	0.000454467	0.000716659	7.417	0.995997	GC	PanG	12884.4	Major capsid protein L1 (Fragment) OS=Human papillomavirus 11 OX=10580 GN=L1 PE=3 SV=1	Human papillomavirus 11	2545.23	962.971	1433.37	1026.86	8531.18	1594.26	2265.76	7541.79	1239.04	2857.87	3244.77	1230.19	383.289	676.203	4223.45	1511.96	305.492	1597.64	3719.23	892.916	7278.59	651.012	1373.53	569.277	2477.27	2290.3	3985.92	1963.8	1917.18	4755.49	910.371	563.135	4979.78	1647.37	3822.23	1135.02	438.283
I0KUP7	9	3	51.206	0.00148765	0.00212768	2.82282	0.935496	U	MiG	12954.5	Major capsid protein L1 (Fragment) OS=Human papillomavirus 11 OX=10580 GN=L1 PE=3 SV=1	Human papillomavirus 11	89005.7	32033.6	56791.9	30025.1	125810	89632	73637.6	703514	39963.6	197689	229823	40169.9	5329.33	16638.8	90662.7	43612.1	3314.31	78175.9	231657	23298.8	480717	60792.8	29821.5	69999.6	36103.6	44601.5	45001.3	62040.8	21955	150456	4240.57	2543.37	133441	24655.8	193061	24496.6	69351.2
Q84302	7	1	51.174	0.0210664	0.0251569	47.3795	0.864563	MiG	GC	7038.21	Major capsid protein L1 (Fragment) OS=Human papillomavirus 11 OX=10580 GN=L1 PE=3 SV=1	Human papillomavirus 11	194.012	53.2406	107.701	2.11773	426.67	10.1698	20.5094	0	8.4517	2.79613	16.4075	0	5576.35	1668.56	965.273	0	581.598	0	0	2.97131	0	391.501	239.743	0	0	67.6584	361.904	0	22.6896	13.3918	151.748	225.849	161.485	0	0	0	0
I0KUN8	8	3	47.0858	1.18939e-05	2.08994e-05	2.71486	0.996904	MaG	GC	13043.5	Major capsid protein L1 (Fragment) OS=Human papillomavirus 11 OX=10580 GN=L1 PE=3 SV=1	Human papillomavirus 11	3965.82	3278.57	3913.17	10377.3	6154.25	5021.41	5560.27	7048.27	3414.3	8175.41	6205.29	2686.81	1689.63	1743.99	5148.81	2950.36	4056.04	4056.53	4262.31	1566.66	1922.21	72945.1	8822.55	9057.89	5885.59	9060.35	7368.98	4758.17	4922.5	7224.18	1785.79	1556.06	4684.33	3155.78	11670.6	6834.45	4683.59
B4XMF8	7	1	44.8302	0.233148	0.237002	Infinity	0.492148	MiG	MaG	14584.2	Major capsid protein L1 (Fragment) OS=Human papillomavirus 11 OX=10580 GN=L1 PE=3 SV=1	Human papillomavirus 11	0	0	0	0	0	0	0	0	0	0	0	0.204612	8.71471	0	0	0	272.756	0	0	0	0	0	0	0	0	0	0	0	0	0	10.5381	178.808	0	0	0	0	0
A0A0C5ACP7	6	3	40.684	0.184722	0.192522	1.74905	0.541478	U	MaG	4127.62	Major capsid protein L1 (Fragment) OS=Human papillomavirus 11 OX=10580 GN=L1 PE=3 SV=1	Human papillomavirus 11	5334.02	7899.05	5274.11	3617.7	4668.69	5969.91	4660.71	9727.18	4128.29	7213.14	5470.05	5058.48	2993.36	4634.17	5759.69	6037.21	1680.06	4536.75	6393.6	2887.52	19790.4	8099.63	2538.4	4064.69	4698.34	4234.09	5471.06	5528.17	1709.53	4251.51	1243.21	1045.01	8607.6	3838.41	3851.61	2338.04	3213.18
D3JZL1;D3JZM1;D3JZM3;D3JZM4;D3JZM5;D3JZM6;D3JZM8;D3JZN0;D3JZN2	5	1	36.8764	0.26211	0.264258	2.42976	0.425135	U	GC	5422.98	Major capsid protein L1 (Fragment) OS=Human papillomavirus 11 OX=10580 GN=L1 PE=3 SV=1	Human papillomavirus 11	1232.25	1708.76	873.87	470.745	563.536	1612.44	1959.5	10.9356	1542.95	807.559	58.9305	478.207	1340.15	475.658	597.271	1167.02	1584.74	918.944	245.812	1167.9	187.166	222.413	809.055	3432.89	2221.03	660.117	653.949	2563.58	300.339	3714.65	1721.46	6451.47	366.153	445.477	31.817	528.651	18.2582
I0KUN7	5	1	34.9733	0.0218858	0.0258842	5.64147	0.831896	MiG	PanG	12988.5	Major capsid protein L1 (Fragment) OS=Human papillomavirus 11 OX=10580 GN=L1 PE=3 SV=1	Human papillomavirus 11	768.29	2142.42	2172.22	2993.96	691.316	1263.22	691.686	55.0699	2331.46	108.287	232.337	993.85	3171.39	3449.45	1928.06	2025.22	2945.06	1988.54	309.869	2738.22	733.287	416.711	15.101	133.444	1651.34	1910.44	2102.92	1489.33	2705.19	836.422	5005.63	4429.14	2842.56	4124.38	0	628.187	439.531
A0A0H3ZJW6	6	2	30.2784	3.75343e-10	1.34849e-09	2.98828	1	MaG	NGM	4421.92	Major capsid protein L1 (Fragment) OS=Human papillomavirus 11 OX=10580 GN=L1 PE=3 SV=1	Human papillomavirus 11	90679.2	97610.9	123664	122258	40495.4	143946	188538	102031	138062	224263	152501	230822	120388	104786	124381	169314	102641	153679	262188	182883	416757	577002	107348	490576	253744	205658	122400	164262	135036	397794	238855	20250.7	180977	163169	318508	481690	418564
A0A0H3ZEZ2	5	4	26.8412	0.140731	0.149223	2.93885	0.593599	MoG	GC	4378.86	Major capsid protein L1 (Fragment) OS=Human papillomavirus 11 OX=10580 GN=L1 PE=3 SV=1	Human papillomavirus 11	2696.24	2346.85	3079.38	15890.2	30145.7	4905.88	5293.73	1015.15	4226.79	4487.69	4552.63	16844.4	3449.61	2039.27	7981.71	6910.58	4561.5	4818.32	3272.33	5156.16	7267.07	94646.7	22131.7	4541.51	5531.72	18328.5	14037.4	7301.71	5293.98	1710.86	1007.34	4996.96	11310.3	2140.79	24265.6	4554.15	5403.69
B4XMG2;I0KUP6	4	1	23.8371	0.00116552	0.00170666	9.601	0.973169	GC	MoG	15148.9	Major capsid protein L1 (Fragment) OS=Human papillomavirus 11 OX=10580 GN=L1 PE=3 SV=1	Human papillomavirus 11	7071.58	4412.96	1978.37	2197.69	5349.27	2340.68	2995.08	6767.69	2941.59	2746.32	3777.94	2966.32	1335.28	2327.92	2764.07	2045.81	4471.22	3008.64	6112.82	2681.96	5907.25	978.146	378.694	1496.85	2277.01	2074.71	2390.88	3376.03	2989.43	3642.33	1302.81	1899.25	2509.31	2216.27	278.335	320.187	562.169
I0KUP8	3	1	13.8223	0.107333	0.117875	5.32324	0.76864	U	MoG	12988.4	Major capsid protein L1 (Fragment) OS=Human papillomavirus 11 OX=10580 GN=L1 PE=3 SV=1	Human papillomavirus 11	9023.36	25.0122	896.162	54.5158	3460.54	26623.5	6233.99	866.018	46.5904	3502.05	751.61	0.45311	106.7	272.714	1198.31	84.3876	1.13925	14015.4	263.822	568.492	3109.7	24.5411	14.5476	84.2072	11.8936	73.5408	16.1184	0	361.371	21660.7	5341.08	3.00876	2151.83	21.2947	0	0	0
A1YWC8	7	4	33.0465	1.6115e-05	2.75298e-05	20.2166	0.999993	GC	PanG	5492.26	Major capsid protein L1 (Fragment) OS=Human papillomavirus 11 OX=10580 PE=4 SV=1	Human papillomavirus 11	30949.8	6881.56	7814.08	914.455	9466.51	5778.94	16862.9	37630.3	9292.81	40823	11151.3	8054.58	557.571	1731.7	25060.4	30875.9	613.936	14009.4	17147.1	439.973	40662.9	841.887	2208.36	6974.89	2203.77	6396.9	2194.34	5591.46	687.3	11281.3	371.093	634.577	7981.1	728.62	329.328	1526.12	15043.9
A0A4P8PJ49	35	5	178.782	0.157125	0.165183	5.43765	0.558411	U	PanG	31969	Major capsid protein L1 (Fragment) OS=Human papillomavirus 4 OX=10617 GN=L1 PE=3 SV=1	Human papillomavirus 4	515.495	67.9822	114.196	178.686	598.448	367.304	111.303	82.3291	632.433	374.21	191.984	1162.55	93.4669	34.8904	380.554	506.077	125.322	305.061	499.961	74.7752	7458.59	1483.62	205.346	174.69	141.29	170.26	184.952	306.467	101.148	105.192	30.4257	33.6521	162.549	115.47	383.523	274.799	592.256
Q84314	2	2	11.4214	0.00775759	0.00983694	3.60344	0.918388	NGM	PanG	5187.63	Major capsid protein L1 (Fragment) OS=Human papillomavirus 4 OX=10617 GN=L1 PE=3 SV=1	Human papillomavirus 4	3951.84	90.9754	98.9057	474.11	130.782	34.1893	119.739	346.185	987.264	1327.34	438.632	1029.02	188.373	381.226	55.4695	226.283	612.447	282.139	28.5454	31.8517	2046.93	187.317	123.129	201.353	1085.2	734.095	179.694	347.643	1349.27	1523.59	464.761	425.563	198.886	3175.37	201.799	906.639	224.292
A0A4P8PJB3;Q81940;Q81941	159	53	964.3	1.41553e-13	1.58282e-12	3.65551	1	PanG	NGM	55255.6	Major capsid protein L1 (Fragment) OS=Human papillomavirus 5 OX=333923 GN=L1 PE=3 SV=1	Human papillomavirus 5	104653	112485	150062	145133	114312	149890	201085	222404	80524.4	127321	180055	109044	178434	144594	147782	110910	106940	135136	254914	246801	422375	225830	307355	405198	180654	168396	102961	153669	127139	363311	28454	23051.7	193171	198718	543481	326496	351688
Q81951	43	5	352.721	0.01131	0.0139113	2.85175	0.942754	NGM	GC	16747.7	Major capsid protein L1 (Fragment) OS=Human papillomavirus 5 OX=333923 GN=L1 PE=3 SV=1	Human papillomavirus 5	7278.99	4041.59	9331.94	5574.31	12260.2	7238.33	10699.2	71072.2	5129.07	11680.8	12073.6	8580.68	6211.11	3177.75	7286.52	6100.12	6749.65	6205.1	14804.4	5651.14	44644.1	13790.9	9814.73	3995.24	8182.9	7884.97	7158.24	6010.25	5903.07	9401.95	4448.48	1865.62	7721.37	6858.19	1802.31	4507.02	2801.58
Q81953;Q81955	44	13	344.2	1.5365e-08	4.2952e-08	2.47248	0.999994	MaG	MiG	16780.7	Major capsid protein L1 (Fragment) OS=Human papillomavirus 5 OX=333923 GN=L1 PE=3 SV=1	Human papillomavirus 5	14690.5	9259.33	10854.2	4524.66	12483.6	16240.2	11850.7	19395.1	9287.51	18114	32360.2	4107.24	5284.32	4994.9	5116.1	6991.5	2171.81	17168.3	18055.1	5587.17	24554.7	5373.82	26042.9	21749.3	10709	4790.36	5439.34	8715.51	5158.65	24618	11281.6	12166.2	10377.7	5327.86	17394.4	28614.2	16410
Q81952	45	12	340.664	5.36166e-10	1.8319e-09	2.66219	1	PanG	MiG	16745.7	Major capsid protein L1 (Fragment) OS=Human papillomavirus 5 OX=333923 GN=L1 PE=3 SV=1	Human papillomavirus 5	20920.5	10611.6	14273.2	13459.8	20360	23154.1	19347.2	54986	16129.4	30490.6	38445.1	10973.2	9299.84	10943.2	19971.5	17476.1	7470.94	21406	29021	12059.6	26141.9	16947.2	43866.5	60737.3	15221.7	13717.2	14580.2	17588.5	10694.3	27591.5	12772.1	10378.2	18685.8	9999.8	58243.8	49247.2	58320.2
Q81954	37	2	331.163	9.33421e-08	2.29621e-07	2.35572	0.999992	MaG	GC	16751.7	Major capsid protein L1 (Fragment) OS=Human papillomavirus 5 OX=333923 GN=L1 PE=3 SV=1	Human papillomavirus 5	13068.8	13513.3	11966.3	13770.4	9057.69	15540.4	16477.6	6854.94	12723.5	11720.6	11960.2	24306.4	14827.8	14452.8	10549.3	12144.6	16686.2	15021.5	15971.4	17967.7	11837.4	28621.7	22604.2	37019.7	20335	19154.8	11245.3	14089.4	15595.3	19253.6	28266.6	11410.7	10453.1	14966.8	7315	15239	19614.3
Q81949	35	10	264.13	7.91035e-10	2.62966e-09	3.97563	1	PanG	GC	15832.6	Major capsid protein L1 (Fragment) OS=Human papillomavirus 5 OX=333923 GN=L1 PE=3 SV=1	Human papillomavirus 5	51922.5	81177.1	91288.6	71383.5	39054.6	61322.8	124529	26846.3	39182.5	50999	32557.2	57782.3	61173.5	40041.1	82894.8	43792.3	61461.6	53235.6	40683.5	100444	77341.2	170489	292208	260318	157212	103940	108044	79168.6	65886.2	272616	21922.4	13572.1	61687.1	90382.1	80016.1	187598	63010.5
Q81945	29	3	261.466	9.0918e-06	1.62071e-05	4.61266	0.999565	MaG	GC	15801.6	Major capsid protein L1 (Fragment) OS=Human papillomavirus 5 OX=333923 GN=L1 PE=3 SV=1	Human papillomavirus 5	19759.4	27505.5	21989.3	17600.1	20609.2	32692.1	37383.6	7856.99	22105.3	39211.1	56661.7	6219.95	17408.3	18437.4	5335.85	11348.9	2412.97	29734.3	18809.4	13671.1	35251.9	12823.3	37699.2	21335.3	13384.8	4732.93	11764.4	14206.4	14815.1	28959.8	65.89	129.701	15822	14332.2	19968.6	9743.69	28645.6
Q81935;Q81936;Q81937	27	1	251.026	0.003102	0.00419282	15.2681	0.919028	PanG	MoG	15833.6	Major capsid protein L1 (Fragment) OS=Human papillomavirus 5 OX=333923 GN=L1 PE=3 SV=1	Human papillomavirus 5	25.4579	57.1735	44.0887	70.3461	40.7661	23.681	15.9021	57.8273	76.7894	31.4491	42.8977	57.5735	468.067	158.674	30.0238	35.0984	644.699	31.6845	48.1617	147.82	35.6595	10.713	25.2166	21.0994	57.8574	21.1727	28.1948	23.3376	191.921	17.8784	948.077	62.8611	73.3535	176.878	21.0431	6.60262	42.844
Q81950	29	1	246.792	0.0449194	0.0511582	2.3517	0.835868	NGM	MoG	15833.7	Major capsid protein L1 (Fragment) OS=Human papillomavirus 5 OX=333923 GN=L1 PE=3 SV=1	Human papillomavirus 5	205.126	226.556	236.478	440.274	134.555	213.89	357.886	5.07159	240.334	105.871	69.8634	138.954	25.3778	71.11	125.956	42.1077	58.9409	149.098	11.9933	342.175	25.7469	73.2883	24.2959	69.6672	288.855	249.503	349.722	286.321	285.533	138.515	14.2322	16.108	57.5145	90.981	3.5688	45.6349	6.28888
Q81934;Q81938;Q9Q284	27	1	237.644	0.00217539	0.00300644	4.80468	0.971623	GC	MaG	15818.6	Major capsid protein L1 (Fragment) OS=Human papillomavirus 5 OX=333923 GN=L1 PE=3 SV=1	Human papillomavirus 5	321.245	164.101	205.665	205.354	612.313	372.956	371.817	368.548	310.783	373.183	766.911	106.222	72.1231	148.679	381.191	406.756	125.389	308.349	514.638	38.3842	13.5655	125.779	47.7882	86.4962	449.939	274.676	405.706	398.041	265.646	749.605	18.7112	45.4821	454.573	374.036	105.531	315.78	106.867
Q81943	29	3	236.344	1.66368e-06	3.24813e-06	25.1335	0.999933	NGM	MaG	15932.8	Major capsid protein L1 (Fragment) OS=Human papillomavirus 5 OX=333923 GN=L1 PE=3 SV=1	Human papillomavirus 5	795.183	136.285	1598.14	35.1535	917.013	1280.63	2220.51	160	1715.89	1624.16	533.209	455.632	509.899	201.476	767.807	1531.94	252.611	1153.02	648.792	509.721	25.7826	194.769	35.0343	194.062	31.0605	142.107	76.1807	1590.2	696.564	691.865	3223.03	1093.63	506.62	295.694	1469.28	0.00587154	6524.96
Q81948	25	1	223.68	7.77156e-16	6.14508e-14	25.5739	1	NGM	MaG	15830.7	Major capsid protein L1 (Fragment) OS=Human papillomavirus 5 OX=333923 GN=L1 PE=3 SV=1	Human papillomavirus 5	213.539	252.436	241.086	611.589	562.316	252.846	356.937	529.958	2200.19	195.251	302.926	4116.46	93.7195	981.447	267.358	2118.97	69.3837	250.989	322.232	1375.3	813.04	2357.21	44.0005	42.1436	589.1	594.392	431.473	519.328	365.605	971.207	312.533	70.2659	349.098	497.82	33.0434	17.6645	98.8881
A0A1X9YLN0	25	11	139.418	1.27689e-05	2.21208e-05	2.05125	0.99873	U	MiG	6415.17	Major capsid protein L1 (Fragment) OS=Human papillomavirus 5 OX=333923 GN=L1 PE=3 SV=1	Human papillomavirus 5	23562.8	10856.8	10635.3	9977.27	20561.2	11451.1	15319.5	88435.2	10198	21021.1	43843	12510.6	7905.67	9816.53	18808.9	12063.2	7169.76	14658.8	50730.3	15440.4	73169.9	23911.5	19899	30555.8	16450.6	16970.3	14130.8	17703	11790.2	44416.8	5842.16	5904.19	19350.8	14322.3	39378.3	19776.6	13946
A0A513ZS59;A7KZS6;I6SPX0;B4XMG5;J7Q5H3;J7Q5H6;J7QGQ5;A0A0C5A9J1;A0A0C5A9J5;A0A0C5ACE4;A0A0C5ACQ2;A0A0C5AHC9;A0A0C5AHD3;A0A0C5AMK5;A0A0C5AMK6;J7Q2X7;J7Q5G7;J7QGP7	87	11	792.913	8.31801e-12	4.65053e-11	3.2594	1	PanG	GC	56486.7	Major capsid protein L1 OS=Human papillomavirus 11 OX=10580 GN=L1 PE=3 SV=1	Human papillomavirus 11	26490.4	16545.3	21238.7	16970.3	22429.8	28256.1	30190.1	83806.2	18820.1	63295.9	44019.9	24859.5	9281.4	12445	27352.9	21964.2	14677.2	29421.9	76579.7	18226.8	133765	56412.7	75320.4	101000	37093.1	29909.3	21767	27921.6	17180.5	67054.4	4483.21	10597.8	33829.2	18726.8	86802.8	84682.9	76393.9
A0A0X8XK93	89	13	775.436	3.83718e-10	1.34849e-09	3.64207	1	PanG	NGM	56472.8	Major capsid protein L1 OS=Human papillomavirus 11 OX=10580 GN=L1 PE=3 SV=1	Human papillomavirus 11	47008.9	55387.8	47102.1	46995.8	69909.5	104626	82906.8	76644.7	49912.6	79314.9	80383	36886.6	26225.5	47445.5	47461.3	51134.6	31892.6	83610.2	138357	20766.5	53509.1	29347.8	171350	186113	112641	68170.2	44410.4	76645.8	87805.9	172838	12329	11541.3	66693.2	105313	115109	168551	137274
A0A0X8XIE7;A0A2Z4K4M7;Q84265;A0A2Z4K488;A0A2Z4K582;B4XMG0;B4XMG1;B4XMG3;B4XMG6;I0KUP3	119	29	769.774	2.13163e-14	5.24381e-13	2.39501	1	PanG	NGM	56446.7	Major capsid protein L1 OS=Human papillomavirus 11 OX=10580 GN=L1 PE=3 SV=1	Human papillomavirus 11	34816.3	74596.3	63307.6	36059.1	35625	66108.6	67391.9	84001.8	60421.6	81890.2	77086	51940.5	46252.4	52314.2	62310.8	63037	55578.6	64220.1	62593.4	44149.7	144807	73357.3	139401	167661	72496.2	51561.9	54597.7	64238.8	50344.7	80324.5	29694.7	12127	43998.6	41482.4	138683	123022	147712
D7GMP1;D7GMX6	82	3	745.704	9.02611e-14	1.23357e-12	3.75482	1	MaG	GC	56488.7	Major capsid protein L1 OS=Human papillomavirus 11 OX=10580 GN=L1 PE=3 SV=1	Human papillomavirus 11	48221.5	25105.8	26013.1	18369	21382.9	29938	42754.3	88057.3	22852.2	68004.4	44431.3	27714.1	17702.6	19071.5	37182.3	31223.1	15794.4	32505.2	61822.5	24604.5	163995	84339.5	99593.9	126333	47081.5	37170	25019.7	32345.9	22758.2	77150.4	5012.03	5020.3	33135.6	24917.6	116260	182418	107434
D7GMQ8;D7GMY5	81	6	744.372	0.0823854	0.092967	1.63391	0.740589	U	GC	56448.6	Major capsid protein L1 OS=Human papillomavirus 11 OX=10580 GN=L1 PE=3 SV=1	Human papillomavirus 11	6765.45	3963.58	3924.44	7512.57	5260.04	7604.86	5053.97	3532.29	8292.99	9061.54	9353.23	11391.7	7014.2	4785.01	4507.86	4352.16	7787.62	6587.3	7929.4	6989.4	2673.35	8381.76	6561.99	8896.96	6831.73	8141.24	4265.93	6701.55	6387.55	5796.65	7280.92	3994.53	13467.2	13263.9	12874	10557.1	8298.52
A0A5B9GEF7	83	4	742.855	1.0938e-06	2.2423e-06	3.25546	0.999019	MaG	MiG	56435.6	Major capsid protein L1 OS=Human papillomavirus 11 OX=10580 GN=L1 PE=3 SV=1	Human papillomavirus 11	11969.7	4147.48	7596.77	4058.52	8836.17	27145	8512.57	3767.84	7139.74	23686.9	39116.6	8002.04	8858.69	2545.77	10968.4	5675.52	3639.38	9211.04	3679.98	5374.53	6500.47	7785.7	14041.4	7264.96	4044.79	6315.73	7113.42	4262.09	3587.38	9292.88	1710.86	3003.97	9288.14	4960.48	9227.67	8548.32	6764.41
B9UPF5	81	4	741.423	0.116178	0.126459	2.98249	0.721871	PanG	U	56459.7	Major capsid protein L1 OS=Human papillomavirus 11 OX=10580 GN=L1 PE=3 SV=1	Human papillomavirus 11	1108.48	1729.1	797.139	1713.59	1384.46	370.698	1264.13	0	1319.77	355.577	32.0972	1028.64	620.135	748.362	301.168	168.412	1749.91	392.216	46.3834	1277.46	20.7753	1028.32	2803.99	2380.25	1848.13	1391.97	2903.49	1891.16	1195.77	2301.33	1165.71	3425.86	889.733	1930.37	733.21	1095.05	1018.09
A0A5B9GEG5	81	6	740.917	4.9627e-14	7.63015e-13	3.92739	1	MoG	GC	56444.6	Major capsid protein L1 OS=Human papillomavirus 11 OX=10580 GN=L1 PE=3 SV=1	Human papillomavirus 11	18463.3	13966.2	18282.7	15767.6	18443	22456.2	24367.6	43526	14870.3	36157.7	30166.5	19508.6	7616.89	9877.77	27747.9	21581.9	10759.1	19946.7	42537.6	17767	113850	44796.2	69701.2	88227.4	32392.4	27056.2	20362.2	22767.5	17287.2	54292.9	6599.77	1731.55	24481.6	17489.8	82821.7	69794.2	77512
A0A110BD01	80	1	730.447	0.0153747	0.01854	2.3898	0.933546	PanG	GC	56490.7	Major capsid protein L1 OS=Human papillomavirus 11 OX=10580 GN=L1 PE=3 SV=1	Human papillomavirus 11	9473.3	6129.76	7190.21	7923.67	9737.4	7422.66	10127.6	3107.47	6292.06	9437.47	7947.23	5184.83	12565.1	9491.77	9290.32	4027.33	10786.1	9518.47	3344.88	8502.54	8624.01	2444.75	16853.3	14418.5	8671.6	11089.8	8766.6	10347.2	6110.63	13473.9	302.658	1618.31	9798.8	8791.41	17913.8	13024	8902.34
D7GMN6;D7GMZ4	82	4	727.242	1.35336e-13	1.58282e-12	3.5559	1	PanG	GC	56478.7	Major capsid protein L1 OS=Human papillomavirus 11 OX=10580 GN=L1 PE=3 SV=1	Human papillomavirus 11	5304.98	6297.46	5485.77	3618.98	4584.05	5146.87	8325.38	13140.2	3843.97	8617.56	7224.41	4974.73	4909.31	2625.43	4847.27	4162.09	7173.01	5018.73	9618.88	4451.79	31564.5	11690.4	19986.4	22426.2	8684.23	6267.78	5441.1	6354.3	6908.83	15212.2	1399.58	645.072	5853.8	5139.39	19095.4	20238.1	16476.7
D7GMQ1;D7GN21	79	4	692.468	0.186261	0.192522	3.1646	0.471227	MiG	GC	56435.6	Major capsid protein L1 OS=Human papillomavirus 11 OX=10580 GN=L1 PE=3 SV=1	Human papillomavirus 11	439.55	688.599	324.918	508.437	134.391	769.738	702.027	5.27394	3249.23	411.204	24.4675	2855.26	548.437	758.741	296.767	1457.03	485.738	405.952	118.548	1001.88	1322.87	109.864	232.998	1266.06	779.146	170.788	246.661	1086.31	211.808	1624.3	575.012	10473.2	240.776	458.727	15.3444	69.4561	8.80542
Q98VH2	83	9	688.52	1.57652e-13	1.61593e-12	3.86462	1	MoG	GC	56478.8	Major capsid protein L1 OS=Human papillomavirus 11 OX=10580 GN=L1 PE=3 SV=1	Human papillomavirus 11	52591.3	48232	59019.2	44814.5	38645.3	82074.9	81481.3	139626	61386.1	147256	91402.4	77229.2	39261.3	31049.8	64620.3	81029	47477.7	79056.4	152759	54367.8	379226	143405	197802	251696	101645	81082.5	58188.7	76304.3	50462.7	166595	12666.9	9629.49	76986.5	57398.6	256352	205848	252728
G0UE37	82	5	661.47	4.11893e-14	7.63015e-13	3.57047	1	PanG	GC	56550.8	Major capsid protein L1 OS=Human papillomavirus 11 OX=10580 GN=L1 PE=3 SV=1	Human papillomavirus 11	3989.49	4035.51	4036.67	3026.94	3301.34	5432.66	6068.45	10009.1	3777.3	7748.9	5644.89	5859.41	2236.5	1845.16	5233.98	4416.23	2655.89	4385.43	10775.9	3454.67	30404.9	11454.4	18576	21177.5	8455.87	6737.83	4730.75	5703.46	3768.69	13558.3	473.662	1677.72	5491.82	6128.81	17438.4	20370.3	19130.6
H8ZXR0	30	5	267.851	0.00504692	0.00646637	2.25701	0.868148	U	GC	18967.6	Major capsid protein L1 OS=Human papillomavirus 11 OX=10580 GN=L1(B) PE=3 SV=1	Human papillomavirus 11	18174.8	11438.3	14954.7	12424.7	36778.4	18757.6	19322.9	56710.9	11051.9	21108.9	29114.3	11970.4	10798	5555.15	30943.1	14137	5905.9	16000.9	22620.1	10393.1	58894.6	93375.2	30166.5	27271.5	19440.8	17642.3	20936.4	17214.5	14454.3	37731.9	3097.06	2210.29	27380.8	13629.2	57784.2	28520.7	17397
A0A8E4N4F3;Q07860	86	69	582.604	2.06055e-09	6.33618e-09	4.64717	1	PanG	GC	58918.1	Major capsid protein L1 OS=Human papillomavirus 4 OX=10617 GN=L1 PE=3 SV=1	Human papillomavirus 4	121330	72293.6	97370.1	73635.1	159668	97224.6	119421	197436	49803.4	94792.2	90468.9	43692.2	56505.6	45568.2	139043	55704.3	71015.7	100229	87471.1	57464.2	75643	87881.2	332529	352689	132092	115569	134292	116677	79608.4	210262	26446.8	36136.7	137417	92344.6	348759	287410	202920
R9QCH2	118	18	1101.08	2.69727e-08	7.05882e-08	2.44775	0.999996	MaG	GC	59219.3	Major capsid protein L1 OS=Human papillomavirus 5 OX=333923 GN=L1 PE=3 SV=1	Human papillomavirus 5	54219.4	49447.2	49720.7	43808.7	48125.3	75398.9	84805	72316.8	53655.1	123618	145962	37507.5	55190	57048.3	36532.8	47565.9	42443.9	70427.5	163140	81338.3	147909	77071.6	84194.1	134220	95185.2	51860	32972.7	49922.8	67091.7	134495	50285.9	9813.74	75497	96649.8	130094	103954	117520
A9JPG1	114	9	1075.87	6.23312e-06	1.14429e-05	1.86103	0.998337	MaG	MiG	59244.2	Major capsid protein L1 OS=Human papillomavirus 5 OX=333923 GN=L1 PE=3 SV=1	Human papillomavirus 5	6727.57	6220.86	5253.26	4854.51	6108.88	7454.83	9071.05	7675.7	4472.94	6190.09	9323.73	6925.79	5352.19	6596.32	6544.7	2631.39	2756.9	7637.81	8835.46	6215.54	5496.7	3028.88	8001.81	19131.9	7229.13	6167.59	5483.79	6139.51	5667.98	12261	7884.02	1864.09	5243.38	4668.55	6758.07	4224.55	8681.31
Q4JJY7;Q81933;Q81942;Q81944;Q81946;Q81947;Q9Q282;Q9Q283;Q9Q285;Q9Q286	102	1	1042.93	2.75401e-07	6.39137e-07	9.43294	0.999994	U	NGM	59221.2	Major capsid protein L1 OS=Human papillomavirus 5 OX=333923 GN=L1 PE=3 SV=1	Human papillomavirus 5	1.97289	2.68255	4.53808	2.52254	1.2954	4.56662	5.04075	2.18728	3.08263	4.80561	5.0541	4.16789	8.09874	6.3792	3.98874	6.49812	2.93165	3.99103	9.56668	6.01272	19.2612	14.8831	4.52375	13.0663	5.56099	5.33411	3.65215	4.57488	4.19195	7.37131	0.671017	7.3615	4.09266	4.27572	11.6818	8.9874	18.5633
P06917	115	27	1048.45	6.2983e-13	5.5335e-12	2.62504	1	PanG	NGM	59443.5	Major capsid protein L1 OS=Human papillomavirus 5 OX=333923 GN=L1 PE=3 SV=2	Human papillomavirus 5	28916.9	46974.9	59821.3	39708.9	52582	46905.7	73311.8	51468.2	34155.3	30806.7	25116.5	29507.4	57181.1	42123.9	45375.3	46582.5	63885	69485.7	49030.4	53247.2	146820	57632.7	73537.7	84398.9	50015.5	36315.5	48674.4	42379.7	51409.9	91574.9	32414.8	7157.64	61413.7	51750.3	83257.2	82003.6	94436.5
Q04360	13	8	64.292	1.71689e-08	4.69282e-08	2.11	1	PanG	MiG	54119	mRNA export factor ICP27 homolog OS=Epstein-Barr virus (strain B95-8) OX=10377 GN=BSLF2 PE=1 SV=2	Epstein-Barr virus (strain B95-8)	10337.7	7351.13	8973.1	6437.04	13252.7	7619.73	12189.9	20797.9	4889.96	11344.4	11738.6	4929.67	5776.64	6121.99	10049.3	5459.53	6381.04	9059.28	14399.3	6350.1	18999.6	9930.43	14892.5	20407.8	9287.4	7381.12	9372.11	9332.3	6818.27	18943.6	3031.78	2700.83	10027.8	7872.7	11665.9	22332.6	10363.7
Q69143	7	6	25.7512	0.000559783	0.000860666	2.58271	0.997163	GC	NGM	7749.85	Nuclear antigen I OS=Epstein-Barr virus (strain GD1) OX=10376 GN=EODDKHBA_00071 PE=2 SV=1	Epstein-Barr virus (strain GD1)	7203.86	3437.66	4128.35	2702.91	8333.1	4016.39	6386.28	4359.84	2934.44	7033.31	4476.61	5231.37	979.257	4889.54	9555.56	4963.14	3746.66	5190.3	5814.85	6701.49	2083.41	11351.2	9310.39	13322.5	8178.96	4549.11	6341.61	6573.37	5513.4	13705.6	1149.17	5339.94	8084.54	5353.3	5979.9	17465.3	9423.73
P0CK48	58	39	329.75	6.91344e-11	2.83451e-10	2.86844	1	MoG	NGM	36045	Nuclear egress protein 1 OS=Epstein-Barr virus (strain AG876) OX=82830 GN=NEC1 PE=3 SV=1	Epstein-Barr virus (strain AG876)	102992	108087	117911	100181	111289	144826	150752	423876	104642	225203	236225	144108	77666	69693.8	150138	140624	62666.6	137869	259738	123191	675901	426828	380869	485935	191037	182927	152876	142370	118875	266128	18896.4	18847.5	145241	101183	536354	385241	543829
P0CK47	46	18	258.657	5.16898e-09	1.51377e-08	3.48312	1	GC	NGM	36045	Nuclear egress protein 1 OS=Epstein-Barr virus (strain B95-8) OX=10377 GN=NEC1 PE=1 SV=1	Epstein-Barr virus (strain B95-8)	9851.75	9704.71	13843.9	7638.03	8611.33	12897.5	16029.6	14923.5	8196.7	13328.5	12217.4	8807.48	14966.1	6284.81	15138.2	16935.2	7771.23	12146	19359.7	16101.8	40440.8	28422.8	30018.9	34106.2	12425.5	15091.6	12868.1	13680.5	12249.9	16408.2	9662.18	6247.21	10691.1	9078.34	27683.5	27435	44548.2
Q1HVF2	58	29	297.432	8.80671e-09	2.51913e-08	2.63606	0.999999	U	NGM	68983	Portal protein OS=Epstein-Barr virus (strain AG876) OX=82830 GN=BBRF1 PE=3 SV=1	Epstein-Barr virus (strain AG876)	47001.1	32270.8	35115.2	40750.4	40174.3	33800.4	51816.5	51324.9	21326.1	46118.8	45420	31130.7	40389.2	39289.7	48697.4	29737.1	30828.4	36975.9	52734.2	95025.8	53863.3	20303.7	77339.4	76962.6	34077.2	31763.4	18943.3	28339.3	22748.3	70088.2	21524.8	33243.7	34671.8	52858.4	84301.8	164046	82013.2
P03213	69	40	352.812	5.94391e-12	3.48143e-11	2.64551	1	U	NGM	69084.2	Portal protein OS=Epstein-Barr virus (strain B95-8) OX=10377 GN=BBRF1 PE=1 SV=1	Epstein-Barr virus (strain B95-8)	94048.5	58612.4	57087.1	48104.8	66277.4	61822.3	92545.1	103460	37299.1	90849.6	81694.3	49210.2	58063.2	51135.9	100499	51604.6	38801.3	62405.6	97363.5	55823.9	139147	76108.2	148766	205531	71949.5	76870.9	43413.3	56345.5	47140.1	131732	47636.7	26699.5	81511.4	57958.4	149884	303742	152079
Q07852;A0A8E4N570	33	31	222.051	0.000450986	0.000716659	3.11803	0.967534	U	GC	14652.2	Protein E4 OS=Human papillomavirus 4 OX=10617 GN=E4 PE=3 SV=2	Human papillomavirus 4	60617.6	31892.2	67257.1	24819	75099.8	77658.1	80130.1	266921	39750.7	87184.2	115801	45350.1	7784.76	24780.9	77126	41136.3	6619.98	71142.9	116053	14565.7	258942	56823.5	61580.3	97541.8	34981.2	39334.2	45187.3	52042.1	19785.8	123896	8573.13	5449.98	102664	32445.2	211845	40621.9	99395.5
A0A5B9GCR2	5	2	24.0957	0.0233533	0.0273567	3.0352	0.988474	PanG	NGM	18064.6	Protein E6 OS=Human papillomavirus 11 OX=10580 GN=E6 PE=3 SV=1	Human papillomavirus 11	5055.88	2711.98	2633.68	1764.17	4603.19	2260.61	4070.32	143.302	1549.94	4928.81	2915.83	1923.67	1088.53	2940.48	4096.1	1496.52	1701.17	5164.04	1268.15	392.886	1111.32	3001.03	8312.55	8811.29	3704.37	3802.28	3499.23	5099.42	2825	7882.25	511.421	2313.62	3535.57	5012.35	7287.69	3036.49	5909.97
A0A110BCX3;A0A120N368;A0A384L6E8;D7GM60;D7GMZ5;A0A0X8XK14;A0A384KBA7;A0A384KFK3;B9UPE7;M4IQV7;M4QPW3;P04019	4	2	20.1371	2.43039e-12	1.57336e-11	379.703	1	GC	PanG	18162.7	Protein E6 OS=Human papillomavirus 11 OX=10580 GN=E6 PE=3 SV=1	Human papillomavirus 11	634.412	78.7872	254.961	184.086	3484.89	517.49	199.96	3365.24	230.164	1335.51	532.519	557.235	58.4733	29.6728	997.856	245.911	66.267	89.1475	1813.71	87.7625	2092.2	157.524	0	0	130.671	1155.44	1034.04	457.521	117.103	1114.2	39.1545	54.4625	4307.69	47.8402	0	0	2.94945
A0A8E4IHF3	29	13	223.218	0.0940554	0.105171	2.13938	0.585454	U	GC	17312.8	Protein E6 OS=Human papillomavirus 4 OX=10617 GN=E6 PE=3 SV=1	Human papillomavirus 4	45321.2	48970.2	56594.5	24354.7	50981.7	66478	80198.1	211263	38677	100327	61238.9	46449	11952.1	17621.8	70414	73992	5711.41	84213.2	104420	7386.92	332626	55167	42722.8	48227.9	38733.4	31221.7	44661.5	61920.9	15238.8	69807.5	16027.1	15983.7	74541.4	22712	91481.7	43029.9	59636.2
Q07854	29	10	221.295	0.00811095	0.0101801	2.27428	0.889742	U	GC	17342.9	Protein E6 OS=Human papillomavirus 4 OX=10617 GN=E6 PE=3 SV=1	Human papillomavirus 4	73256.7	85534.5	98754.1	65639.7	77361.8	96149.6	108787	295683	63824.3	146866	90684.5	77312.7	53881.4	43654.1	114299	106194	37402.2	125444	132754	67499.6	530379	89080.1	84671.1	69301.7	90525.5	100802	84524.9	102423	37991	106360	21803.2	28876.1	133322	84673.2	121016	64056.2	60801.6
P06930	28	7	213.046	1.09043e-07	2.62985e-07	2.32476	0.999965	MaG	GC	18924.4	Protein E6 OS=Human papillomavirus 5 OX=333923 GN=E6 PE=1 SV=2	Human papillomavirus 5	7657.2	5988.88	7071.99	7904.63	8030.98	13427.1	8875.66	26993.7	6985.63	25101.3	21664.9	10560.8	5024.2	5911.72	8962.86	7605.95	2907.21	12048.7	33980.4	9759.83	29513.6	9394.85	21528.2	28074.5	9130.82	8876.25	5667.52	8991.12	5802.3	15351.1	3393.19	4042.29	13641.1	8509.55	27718.3	20853.1	22780.4
Q81985	28	3	268.002	0.00351605	0.00470081	2.29923	0.900654	U	GC	18945.4	Protein E6 OS=Human papillomavirus 5 OX=333923 GN=E6 PE=3 SV=1	Human papillomavirus 5	98971.1	105379	122357	76946.3	83261.6	90690.4	165888	147289	82276.7	136109	94687.1	95253.4	25306	93557.5	110957	102682	16036.7	99202.9	175087	88937.9	444047	201548	119689	176633	96932.9	80102.4	101041	122034	65797.4	211528	12558.1	57047.8	103517	84420.8	185602	108552	181137
Q6LBH6	33	11	265.742	2.0226e-12	1.39956e-11	2.84635	1	U	GC	18942.4	Protein E6 OS=Human papillomavirus 5 OX=333923 GN=E6 PE=3 SV=1	Human papillomavirus 5	98363.1	90951.4	105299	68285.2	113099	94133.9	162826	142776	54960.6	161448	107265	72128	36401.7	58764	94580.9	69262.8	57618	98305.7	110274	62242.2	197565	93969.2	176062	223352	99386.6	67832.5	75471.6	100268	66618.8	189425	28911.7	20102.7	134926	90864.6	194616	275352	171596
R9QCH1	26	4	222.815	2.0226e-12	1.39956e-11	2.84635	1	U	GC	19000.5	Protein E6 OS=Human papillomavirus 5 OX=333923 GN=E6 PE=3 SV=1	Human papillomavirus 5	7321.45	6769.78	7837.7	5082.67	8418.31	7006.67	12119.6	10627.2	4090.88	12017.1	7984.03	5368.7	2709.48	4373.98	7039.93	5155.44	4288.68	7317.18	8208.01	4632.87	14705.4	6994.41	13104.8	16624.8	7397.64	5048.98	5617.58	7463.21	4958.64	14099.4	2151.99	1496.31	10043	6763.32	14485.8	20495.3	12772.4
Q81986	29	16	218.275	3.79657e-06	7.18428e-06	2.36373	0.999419	MaG	GC	18847.3	Protein E6 OS=Human papillomavirus 5 OX=333923 GN=E6 PE=3 SV=1	Human papillomavirus 5	36528.1	21889.9	27581.7	27621.2	33075.1	52157.8	40139.9	129243	29897.8	93407.7	89094.1	41004.4	18238.8	27509.2	33803.6	37317.6	12455.4	49811.6	118947	37712.5	89853	40008.3	63896.1	100023	36339.3	37197.1	20455.9	38564	23833.6	68345.6	11378.9	8033.19	52295.4	28401.9	109156	81673.8	94531.7
Q81962	32	9	244.252	0.00452955	0.00586458	1.98261	0.891272	U	GC	18961.4	Protein E6 OS=Human papillomavirus 5 OX=333923 GN=E7 PE=3 SV=1	Human papillomavirus 5	24179.4	24696.2	29271.9	17825.3	19555.4	23274.7	37963.3	30827.4	22031	33548.6	22270.4	24128.9	7706.78	24074.1	25360.5	29543.1	5285.63	25037.6	42605.9	21570.3	110971	54092.5	27981.9	48918	22842.5	20121.7	25833.8	31703.9	17443.8	38210.2	4725.59	5875.15	27448.1	22419.5	50267.1	41729.3	52311.7
Q81981	21	1	136.152	1.06629e-06	2.22295e-06	3.01624	0.99994	PanG	GC	11455.1	Protein E8^E2C (Fragment) OS=Human papillomavirus 5 OX=333923 GN=E2 PE=3 SV=1	Human papillomavirus 5	4185.61	3035.63	3629.96	3581.99	7090.65	4155	4544.86	7970.75	4085.57	6128.06	8427.29	4068.31	2201.57	4860.83	5535.33	3821.99	2485.8	5260.88	6467.99	4361.34	9265.97	513.472	7337.47	9244.85	4157.57	4235.97	3710.7	4212.9	3598.23	5198.17	3885.38	691.523	5811.12	3584.75	18684.1	9804.44	13123.1
Q8AZJ7	86	8	625.047	7.53977e-07	1.65606e-06	2.40718	0.999333	MoG	NGM	80415	Putative BBLF3 protein (Fragment) OS=Epstein-Barr virus (strain B95-8) OX=10377 GN=BBLF2-BBLF3 PE=3 SV=1	Epstein-Barr virus (strain B95-8)	17858.8	7991.9	19564.8	12275.8	26768.3	22118	17171.7	34478.2	16903.6	57175.1	31957	16678.4	11971.9	10485.4	23181.5	23762.3	7888.66	18382.2	35079.6	7982.91	91583.7	45646.3	33177.2	41814.5	16307.8	18109.4	15902.3	17471.6	15054.4	23496.6	17193.6	6075.72	32675.3	16252.9	59302.4	39534.5	41861.5
A0A8E4IIR0;Q07849	67	58	454.045	1.52957e-09	4.84055e-09	3.0425	0.999999	MoG	GC	46094.5	Regulatory protein E2 OS=Human papillomavirus 4 OX=10617 GN=E2 PE=3 SV=1	Human papillomavirus 4	114700	70433.9	187703	76975.6	175582	231823	234391	381163	109795	165164	252771	158243	79241.4	78217.3	125867	105242	79151	125521	271121	102015	496058	291361	273192	315893	215046	184105	120649	195102	130859	241810	23110.8	28418.1	378321	163201	810736	721961	337320
R9QCJ3;Q81976;Q81975	143	89	1134.51	4.61853e-14	7.63015e-13	4.71599	1	MoG	GC	57891.5	Regulatory protein E2 OS=Human papillomavirus 5 OX=333923 GN=E2 PE=3 SV=1	Human papillomavirus 5	35168.6	20095.4	54792.7	24086.7	81251.6	33587.3	41222.5	108954	28193.1	91981.4	78200.7	36652.7	21900.9	11832.6	64826.6	45342.7	35949.1	43535.6	83882	25373.3	130369	71561.1	114401	128958	34708.3	36245.1	42067.6	38844.7	26682.6	53968.1	11904.6	4840.19	56925.8	23636.7	279973	97665.3	197493
A0A4P8PR97	71	31	462.795	4.33961e-09	1.30188e-08	2.37223	0.999999	PanG	GC	30406	Regulatory protein E2 OS=Human papillomavirus 5 OX=333923 GN=E2 PE=3 SV=1	Human papillomavirus 5	163515	113351	139030	116220	138700	195137	219122	593988	150292	335766	367140	207924	91346.5	73020.4	169088	183634	68595	218370	463019	153755	722310	367421	396294	595388	225463	212593	137933	211709	121650	431556	31563.9	32663.9	218458	131016	641217	478908	580151
P06921;Q81973	139	54	1012.24	3.79965e-11	1.73095e-10	3.6046	1	PanG	GC	57646.3	Regulatory protein E2 OS=Human papillomavirus 5 OX=333923 GN=E2 PE=3 SV=2	Human papillomavirus 5	266931	309127	385054	376411	120672	387703	451384	306552	409337	240202	248291	717318	381017	319625	346342	516566	327588	449244	412153	574630	953164	1.47081e+06	558611	667428	772671	731742	386371	505492	433531	417848	480668	76981.6	431505	508679	383427	263373	493774
P04014;Q84303	148	39	868.207	0.00367106	0.00485528	1.62475	0.949095	MaG	NGM	74442.6	Replication protein E1 OS=Human papillomavirus 11 OX=10580 GN=E1 PE=1 SV=1	Human papillomavirus 11	154441	190136	247861	170157	114741	224338	354193	265910	178752	348175	249196	253184	134417	82059.7	194579	233675	101224	202781	562270	145280	1.04012e+06	617443	315192	316163	275202	243786	191604	252746	104102	473539	63190.5	35722.2	217753	230114	285660	243596	175682
D7GN15	111	20	873.809	3.26783e-12	2.00972e-11	3.15153	1	PanG	GC	74357.5	Replication protein E1 OS=Human papillomavirus 11 OX=10580 GN=E1 PE=3 SV=1	Human papillomavirus 11	19016.4	14984.8	20838.5	11875.6	14562.8	16924.5	28963.8	28605.5	9718.13	15300.6	15030.4	15162	17525	12164.4	13655.6	11607.7	15041.4	18797.3	11720.2	12170.4	11907.4	17726.8	32707	32043.5	17137.8	10984.8	12191	20077.5	13763.8	29452.2	6683.5	6174	18207.2	21666.7	30268.6	53613.7	22407.1
A0A0X8XIB3	105	11	820.909	3.51611e-10	1.31055e-09	2.66826	1	PanG	NGM	74346.4	Replication protein E1 OS=Human papillomavirus 11 OX=10580 GN=E1 PE=3 SV=1	Human papillomavirus 11	19923.8	17969.1	22565	14259.5	16343.8	25781.7	25758.1	23519.6	17107.7	38172.4	35393.1	23198	7008.16	6717.79	26046.8	23853.5	11992.2	25152.9	61617.7	14953.7	91825.1	30585	47429.1	71822.3	20745	17977	15660.4	21071.1	10935.3	34009.3	9792.9	16067.2	22569.8	12307.7	68638.5	43357.5	71560.5
A0A7G9ZE43	102	2	807.636	0.00299615	0.00409474	2.89496	0.91148	MiG	MoG	74391.5	Replication protein E1 OS=Human papillomavirus 11 OX=10580 GN=E1 PE=3 SV=1	Human papillomavirus 11	1537.75	15131.1	1831.69	3889.77	2050.05	1099.91	1633.24	1289.49	1792.3	1692.86	1502.36	1214.66	11001.1	7872.19	1495.61	804.106	17747.8	2825.74	3426.11	1910.59	856.635	4009.09	943.698	1435.77	2547.91	1482.21	3826.95	1409.96	5457.16	1472.64	4963.22	1495.12	1561.51	2279.07	1041.69	2194.5	1887.97
A0A5B9GF00	104	16	801.892	1.53481e-09	4.84055e-09	2.86915	1	MaG	GC	74323.5	Replication protein E1 OS=Human papillomavirus 11 OX=10580 GN=E1 PE=3 SV=1	Human papillomavirus 11	67588.6	62017.4	80043.4	50957.6	44153	116201	109102	130784	82622.7	192527	197181	122838	39231.5	53724.8	87837.3	122323	47140.1	113625	359997	73372.3	522117	200436	233666	333000	123639	111357	61804.6	102070	51603.1	224443	19795.7	22002.1	104454	58204.1	383905	206951	423811
A0A513U393;D7GMW1	104	3	801.249	0.0240482	0.027905	2.17141	0.76228	MiG	GC	74344.5	Replication protein E1 OS=Human papillomavirus 11 OX=10580 GN=E1 PE=3 SV=1	Human papillomavirus 11	1520.43	7051.05	4431.12	11839.8	1148.66	2932.23	5553.48	457.465	4439.22	320.578	209.485	11470.7	9268.5	7551.54	3162.57	2968.39	8219.67	4966.19	467.14	6679.77	4551.27	3856.45	2686.21	1143.49	8250.03	5741.31	4480.99	4227.9	7323.39	2603.16	2432.12	1192.89	5333.21	14115.2	522.648	1460.86	1102.42
A0A5B9GD81;D7GMZ7	97	2	767.234	0.00178237	0.00249126	10.8333	0.888607	MiG	U	74358.4	Replication protein E1 OS=Human papillomavirus 11 OX=10580 GN=E1 PE=3 SV=1	Human papillomavirus 11	22.98	58.4707	32.0842	72.7507	37.465	274.088	101.082	0	166.423	75.1322	8.37926	501.751	124.589	339.593	216.359	323.812	618.177	16.9836	0	1643.37	0	220.296	478.288	1113.27	948.87	1148.76	323.175	378.363	932.703	13.2774	3518.2	3018.56	44.0308	329.147	0	754.738	636.894
G8BLZ7	93	2	741.177	0.000524244	0.000816227	2.03375	0.993829	PanG	NGM	74373.5	Replication protein E1 OS=Human papillomavirus 11 OX=10580 GN=E1 PE=3 SV=1	Human papillomavirus 11	24567.1	12931.7	14194.9	20627	21322.5	21744.5	26541.1	16043.5	16942.8	25733.6	26523.2	42175.1	16169.2	21150.9	17671.4	27013.3	13927.5	16991.3	23814.6	20656.5	29890.7	41001.9	32305.7	60461.5	32795.6	29139.7	22027.4	27195.9	20755.2	30430.9	8540.21	6003.02	25728.8	28789.8	30345.1	80968.3	40200
G0UE49	95	2	741.113	8.48395e-07	1.79918e-06	7.84614	0.999997	NGM	PanG	74415.5	Replication protein E1 OS=Human papillomavirus 11 OX=10580 GN=E1 PE=3 SV=1	Human papillomavirus 11	19570.9	15338.1	13838.3	17725.8	22073.4	12652.1	21925.6	30076.5	13897.2	24610.7	28720.2	12859.1	4010.31	4502.18	12727.1	14621.5	2495.57	17139.3	25507.9	2686.81	7052.38	6002.03	6849	5986.06	22786.9	14994.3	18839.5	17515.8	1165.92	19122	6249.2	7006.01	16695	4527.61	429.085	441.671	2617.98
A0A110BCZ5	92	6	721.054	3.16985e-05	5.34099e-05	7.31247	0.996097	MoG	GC	74337.4	Replication protein E1 OS=Human papillomavirus 11 OX=10580 GN=E1 PE=3 SV=1	Human papillomavirus 11	1977.81	693.643	1417.87	1262.84	950.532	550.113	2830.79	660.613	2607.75	1253.7	1315.55	3989.46	1443.13	1440.2	1643.88	5100.46	908.278	1398.7	1066.14	3110.23	12139.3	24545.4	2531.2	6732.48	3095.96	3374.06	1288.14	2424.39	1879.17	2179.07	116.734	99.0546	976.799	1412.7	4823.02	10159.5	11012.4
Q07846	65	25	382.916	2.97249e-11	1.40622e-10	3.61148	1	PanG	GC	69753.4	Replication protein E1 OS=Human papillomavirus 4 OX=10617 GN=E1 PE=3 SV=1	Human papillomavirus 4	39457.4	21900.1	28619.3	27038.5	64674.4	18892	39623.5	74779.2	11321.6	30165.7	25977.7	11584.2	40120.4	11387.2	59137.1	13254.1	45661.8	22285.5	26569	12209	39680.4	62326.5	98463	88704	28343.8	46985.6	61083.1	27754.1	18380.2	63546.3	14159.3	7212.12	44379.6	17911.7	65539.2	78382.8	41241.7
A0A8E4IJG9	53	12	306.301	2.04814e-12	1.39956e-11	3.37388	1	MaG	NGM	69769.4	Replication protein E1 OS=Human papillomavirus 4 OX=10617 GN=E1 PE=3 SV=1	Human papillomavirus 4	63291.3	35556.8	46143.8	44145.7	97304.7	29287.4	58443	78990.5	14840.1	41931.7	34545.8	15145.7	67337.7	20238.6	96184.2	24653.7	77710.6	33939.7	46638.9	16924.3	100570	121839	204331	200345	46524.3	86785.2	104425	46501.5	27135.3	108175	17367.1	12407	70174.9	22832.1	150043	182055	97171.1
P0CAP7	53	34	321.374	2.88669e-08	7.39714e-08	2.55958	0.999953	U	GC	34643.7	Ribonucleoside-diphosphate reductase small subunit OS=Epstein-Barr virus (strain AG876) OX=82830 GN=RIR2 PE=3 SV=1	Epstein-Barr virus (strain AG876)	113047	51739.4	72106.1	41439.6	101251	89628.4	103894	106712	93802.4	160543	82131.2	121241	49469.7	66415.1	71314.2	113436	35406.7	89929.4	168276	70821.6	49719.3	63794.6	132753	150964	109253	101912	42316.1	82637.6	62225.9	103933	17678.6	25197.6	156962	82842.1	253160	422233	136078
P0CAP6	33	7	202.087	3.16402e-07	7.20693e-07	2.56529	0.999754	MoG	MiG	34643.7	Ribonucleoside-diphosphate reductase small subunit OS=Epstein-Barr virus (strain B95-8) OX=10377 GN=RIR2 PE=1 SV=1	Epstein-Barr virus (strain B95-8)	34342.9	16373.2	18523.3	10320.6	23255	21207.2	30250.2	28902.3	18658.6	45214.6	26530.1	20699	13309	18429.2	27598.3	31443.7	8616.32	26011.7	29706.8	13938.6	30452.9	34303.8	35807	50646.9	15901.3	14674.5	11281.6	19671.1	13542.3	22046.1	7974.35	5469.9	20902.2	11811.4	53325.3	120643	100553
P14348	3	2	8.0253	0.00172598	0.00244018	9.53164	0.945137	NGM	MoG	18204.2	Small capsomere-interacting protein OS=Epstein-Barr virus (strain B95-8) OX=10377 GN=SCP PE=1 SV=1	Epstein-Barr virus (strain B95-8)	511.486	760.871	239.345	779.787	22.1096	127.294	8.5133	0	461.105	78.5236	21.8576	2229.25	54.3514	86.2339	209.589	162.324	1404.07	763.413	21.0854	29.8851	66.6205	4.56152	47.6196	62.4599	242.67	289.196	1389.94	195.608	445.981	25.2316	167.392	2.23111	53.2737	61.6418	1.65119	11.4353	4.94568
P0C717	18	16	76.2982	8.4258e-07	1.79918e-06	2.25409	0.999903	MaG	NGM	17744.4	Tegument protein BLRF2 OS=Epstein-Barr virus (strain AG876) OX=82830 GN=BLRF2 PE=1 SV=1	Epstein-Barr virus (strain AG876)	44036	46047.7	56053.4	43609.9	87829	68198.8	80111.5	66682.5	41350.7	91432	73689.2	45680.8	49926.5	61564.8	90685.8	38273.6	84094.4	68912.8	65364	57251.6	31275.6	27435.4	173790	123336	58500	46220.4	84558.7	60817.4	46837.1	103118	107944	70745.2	77755.8	40771.8	228899	131282	79481.7
Q1HVG1	5	3	25.9415	0.00113561	0.00168289	2.55009	0.993941	PanG	MiG	27061.3	Trans-activator protein BZLF1 OS=Epstein-Barr virus (strain AG876) OX=82830 GN=BZLF1 PE=3 SV=1	Epstein-Barr virus (strain AG876)	3164.44	4569.68	4421.69	3603.69	4930.62	2979.81	5164.83	702.241	2507.8	1878.97	1578.05	2730.74	3233.35	2510.32	3332.31	1742.22	2649.39	3079.71	1008.19	3044.88	658.94	1000.09	1872.43	3440.6	3403.09	2336.86	2664.84	2816.71	1773.6	5044.37	3819.25	864.834	2310.04	2317.41	2492.68	4783.17	368.978
A0A1P7U111;A0A1P7U110;Q69117	17	13	108.128	5.83079e-11	2.47306e-10	3.16523	1	MaG	GC	14354.4	Tripartite terminase subunit 2 OS=Epstein-Barr virus (strain AG876) OX=82830 GN=TRM2 PE=3 SV=1	Epstein-Barr virus (strain AG876)	81242.3	44745.1	51785.3	48601.6	104337	95658.9	78336.1	71338	87521.1	70842.3	78795.6	57602.3	23683.6	38970.7	93357.1	70322.8	39921	72668.8	79904.2	42491.4	109634	137097	148545	205162	100596	85230.2	97664.5	96671.4	72431.6	122010	11814	10261.9	73604.7	49423.9	149586	155737	115536
Q04397;Q4JFG0;Q4JFG1;Q4JFG2;Q4JFG3;Q4JFG4;Q4JFG5;Q4JFG6;Q4JFG7;Q4JFG8;Q4JFG9;Q4JFH0;Q8AZK0;Q8AZK1;Q8AZK2;Q8AZK3;Q8AZK4;Q8AZK5;Q8AZK6;Q8AZK8	35	30	207.135	2.10418e-11	1.07839e-10	2.82009	1	U	MiG	40322.5	Uncharacterized protein (Fragment) OS=Epstein-Barr virus (strain B95-8) OX=10377 PE=4 SV=1	Epstein-Barr virus (strain B95-8)	51386.1	35215.8	55109.5	23644.2	72310.4	50752.7	62882.7	156717	29553.7	106285	100679	37017.3	23461.4	18959.4	51139.9	53795.1	23175.6	55860.7	90746.7	32863.5	179631	46891.1	107915	132622	47063	33325.6	45194.6	51081.9	39160.7	86420.6	13843.1	15131.3	48695.2	35333.1	177347	152173	225288
Q1HVB5	7	7	35.2611	0.188415	0.193125	2.51245	0.583347	PanG	GC	11332.1	Uncharacterized protein BNLF2b OS=Epstein-Barr virus (strain AG876) OX=82830 GN=BNLF2b PE=3 SV=1	Epstein-Barr virus (strain AG876)	4588.51	6436.96	5138.78	5731.86	6894.62	3869.63	5461.07	878.743	3738.61	1708.51	1166.84	2466.24	9091.79	4638.36	5490.45	2705.48	7397.91	6213.46	1110.11	6140.96	5142.2	3797.27	8571.67	6959.08	4299.41	7874.45	8009.5	5384.63	6039.3	9459.98	10252.6	2405.89	6939.35	5307.05	4158.92	5152.14	6139.24
A0A1P7U0I3;P12888	10	9	50.9396	0.125234	0.133946	1.48379	0.617487	NGM	MiG	28904.3	Uracil-DNA glycosylase OS=Epstein-Barr virus (strain AG876) OX=82830 PE=3 SV=1	Epstein-Barr virus (strain AG876)	8852.12	7056.91	8522.8	7425.39	11629.4	10432.5	10677.7	46884	8985.79	18231.4	20893.7	7665.09	2660.64	5139.9	11315.9	6659.51	3699.38	10499.9	25264.1	7723.19	10016.7	12582.6	9674.95	13560.2	10864.6	9789.5	8665.3	9701.53	7068.04	16851.8	2193.82	3955.26	10333.9	8437.76	12038.8	9433.6	11958.6
P0C6Z6	24	18	148.548	0.000239814	0.000388121	1.94197	0.977765	MoG	MiG	20256.2	Viral interleukin-10 homolog OS=Epstein-Barr virus (strain AG876) OX=82830 GN=BCRF1 PE=3 SV=1	Epstein-Barr virus (strain AG876)	35381.7	28466	76001.1	23308.9	89227.2	39732.2	48788.3	32867.1	38024.9	88253.3	40731.9	35350.8	30835.7	22207.8	50886.6	66141.6	23371.9	40361.9	44730.7	30096.2	31046.3	69829.1	82490.8	81052.3	32412.8	27915.1	33718.6	38874.6	31853.2	44724.9	17549.2	29974	50669.8	30911.8	60895.1	78670.3	173405
P03180	9	6	38.7792	2.9976e-15	9.21763e-14	2.80729	1	PanG	GC	20256.2	Viral interleukin-10 homolog OS=Epstein-Barr virus (strain B95-8) OX=10377 GN=BCRF1 PE=1 SV=1	Epstein-Barr virus (strain B95-8)	15537.3	16486.8	18687	14436.1	20790.7	22169.9	23723.1	41818.3	19345.8	37584.5	27938	14499.6	24326.1	20563.9	17963.8	17560.2	6175.79	24639.4	26471.9	9996.24	17774.8	9623.57	33280.7	44238.8	16962.8	15428.8	17714.5	20790.7	11414.9	24524.3	11444.8	10634.8	18577.9	8716.99	53178.6	45144.6	37151.4
[truncated: 86 more columns]

## Sheet: EBV
Accession	Peptide count	Unique peptides	Confidence score	Anova (p)	q Value	Max fold change	Power	Highest mean condition	Lowest mean condition	Mass	Description	Species	2	3	4	5	6	7	8	9	10	11	12	13	14	15	16	17	18	19	20	21	22	23	24	25	26	27	28	29	30	31	32	33	34	35	36	37	38
A0A1P7U111;A0A1P7U110;Q69117	17	13	108.128	5.83079e-11	2.47306e-10	3.16523	1	MaG	GC	14354.4	Tripartite terminase subunit 2 OS=Epstein-Barr virus (strain AG876) OX=82830 GN=TRM2 PE=3 SV=1	Epstein-Barr virus (strain AG876)	81242.3	44745.1	51785.3	48601.6	104337	95658.9	78336.1	71338	87521.1	70842.3	78795.6	57602.3	23683.6	38970.7	93357.1	70322.8	39921	72668.8	79904.2	42491.4	109634	137097	148545	205162	100596	85230.2	97664.5	96671.4	72431.6	122010	11814	10261.9	73604.7	49423.9	149586	155737	115536
A0A1P7TZL3	25	19	125.564	5.30768e-08	1.33234e-07	2.43717	0.999983	MoG	GC	27442.6	BXRF1 OS=Epstein-Barr virus (strain AG876) OX=82830 PE=4 SV=1	Epstein-Barr virus (strain AG876)	82304	42929.9	54718.2	41921.5	108953	89901.4	78987.7	316478	64737.7	201005	211545	60323.6	51488.9	65951	81751.6	62660.7	23428.1	114204	187781	53273.4	133367	73104.5	131029	213927	67540	51351.1	49011.9	76188.2	53787.7	110735	51191.2	27337.6	91117.9	44405	233908	181400	276593
P03204	22	15	100.915	6.97901e-06	1.26238e-05	4.09471	0.999979	PanG	GC	109813	Epstein-Barr nuclear antigen 6 OS=Epstein-Barr virus (strain B95-8) OX=10377 GN=EBNA6 PE=1 SV=1	Epstein-Barr virus (strain B95-8)	43317.6	172831	100937	285992	30697.5	56621.3	123085	92848.1	53610.6	40498.8	46003.1	137791	177746	164687	63244.5	28679.9	94646.9	54424.1	89597.4	294062	281491	42709.2	57535.4	103610	231870	114275	78095.4	105228	101554	90744.1	227847	11967.8	85644.6	357537	91534.9	61004.3	65872.7
P03233	12	10	60.0957	9.99201e-16	6.14508e-14	3.11436	1	PanG	GC	62574.9	Capsid vertex component 2 OS=Epstein-Barr virus (strain B95-8) OX=10377 GN=CVC2 PE=1 SV=1	Epstein-Barr virus (strain B95-8)	50588.1	74385.4	72516.4	77852.5	70290.2	71515.5	100416	136985	62828.8	132275	92641.1	54129.5	52566.5	40840.5	75688.1	49081.7	60687.8	90595	79352.7	98009.1	28933.7	31491.8	148311	206780	65526.4	56836.6	62048.8	69495.2	55224.2	90065.7	43004.5	22309.1	69699.1	70761.7	121660	137891	189627
P0C6Z9	13	8	51.0967	5.54359e-11	2.43522e-10	4.22055	1	PanG	GC	31785.5	Cytoplasmic envelopment protein 1 OS=Epstein-Barr virus (strain AG876) OX=82830 GN=BBRF2 PE=3 SV=1	Epstein-Barr virus (strain AG876)	39995.9	57855.9	62654.1	32870.7	49645.1	31410.9	72126.8	22769.7	24629.3	29017.3	31434.3	25400.1	35300.7	14374.4	56972.4	23641.1	36312.1	35106.1	32160.7	25646	30478.5	37621.9	150750	95074.9	58592.4	34700	59407.5	47350	37926.2	105804	5558.72	5460.24	33799.9	25433.8	34382.2	115258	43538.2
P03180	9	6	38.7792	2.9976e-15	9.21763e-14	2.80729	1	PanG	GC	20256.2	Viral interleukin-10 homolog OS=Epstein-Barr virus (strain B95-8) OX=10377 GN=BCRF1 PE=1 SV=1	Epstein-Barr virus (strain B95-8)	15537.3	16486.8	18687	14436.1	20790.7	22169.9	23723.1	41818.3	19345.8	37584.5	27938	14499.6	24326.1	20563.9	17963.8	17560.2	6175.79	24639.4	26471.9	9996.24	17774.8	9623.57	33280.7	44238.8	16962.8	15428.8	17714.5	20790.7	11414.9	24524.3	11444.8	10634.8	18577.9	8716.99	53178.6	45144.6	37151.4
Q1HVB5	7	7	35.2611	0.188415	0.193125	2.51245	0.583347	PanG	GC	11332.1	Uncharacterized protein BNLF2b OS=Epstein-Barr virus (strain AG876) OX=82830 GN=BNLF2b PE=3 SV=1	Epstein-Barr virus (strain AG876)	4588.51	6436.96	5138.78	5731.86	6894.62	3869.63	5461.07	878.743	3738.61	1708.51	1166.84	2466.24	9091.79	4638.36	5490.45	2705.48	7397.91	6213.46	1110.11	6140.96	5142.2	3797.27	8571.67	6959.08	4299.41	7874.45	8009.5	5384.63	6039.3	9459.98	10252.6	2405.89	6939.35	5307.05	4158.92	5152.14	6139.24
P0CAP7	53	34	321.374	2.88669e-08	7.39714e-08	2.55958	0.999953	U	GC	34643.7	Ribonucleoside-diphosphate reductase small subunit OS=Epstein-Barr virus (strain AG876) OX=82830 GN=RIR2 PE=3 SV=1	Epstein-Barr virus (strain AG876)	113047	51739.4	72106.1	41439.6	101251	89628.4	103894	106712	93802.4	160543	82131.2	121241	49469.7	66415.1	71314.2	113436	35406.7	89929.4	168276	70821.6	49719.3	63794.6	132753	150964	109253	101912	42316.1	82637.6	62225.9	103933	17678.6	25197.6	156962	82842.1	253160	422233	136078
A0A1P7TZN9	18	15	86.5365	0.000115471	0.000189372	1.75287	0.984608	U	GC	65488	BFRF2 OS=Epstein-Barr virus (strain AG876) OX=82830 PE=4 SV=1	Epstein-Barr virus (strain AG876)	34263.9	19784.3	31710.4	27653.7	44453.2	28041	32082.4	78051.1	22690.8	34718.3	34004.4	29483.9	17628.9	8814.56	45437.7	22415.8	20356	35159.7	43086.2	12464.7	47574.7	24837	31071.9	35078.5	23976.2	33065.2	37509.8	30866.6	10486.6	43762	9048.3	15574.7	41859.5	13103.4	28597.6	25640	21851.6
Q1HVD2	31	25	156.317	1.8241e-13	1.72588e-12	2.06877	1	MaG	MiG	79075.4	Envelope glycoprotein H OS=Epstein-Barr virus (strain AG876) OX=82830 GN=gH PE=3 SV=1	Epstein-Barr virus (strain AG876)	81122.8	68838.2	85103.1	64717.5	117919	97641.4	107547	159732	63636	142837	114454	83908	55859.8	39408.5	91992.3	65346.5	44743.2	104979	130162	64268.3	115023	79360.7	147587	206015	75295.6	65771.3	70718	83796.4	61760.8	130492	57600.7	39309.5	86986.5	61819.8	126881	173547	126567
P03211	12	6	50.5365	1.77824e-08	4.75485e-08	2.37797	0.999988	MaG	MiG	56769.5	Epstein-Barr nuclear antigen 1 OS=Epstein-Barr virus (strain B95-8) OX=10377 GN=EBNA1 PE=1 SV=1	Epstein-Barr virus (strain B95-8)	20259	14127.6	18067.2	10438.7	28313.9	19086.8	23185	38621.6	11399.6	28513.6	32329.2	10645.9	13483.7	5938.64	21795.9	10986.1	15056.4	23436.4	28425	8743.51	11572.1	5521.29	38390.1	32497.6	14516.3	12898.9	17063.8	18745.6	11586.6	34836.4	14719.7	10402.3	23497	8861.51	14944.7	31091	14626.7
P0CAP6	33	7	202.087	3.16402e-07	7.20693e-07	2.56529	0.999754	MoG	MiG	34643.7	Ribonucleoside-diphosphate reductase small subunit OS=Epstein-Barr virus (strain B95-8) OX=10377 GN=RIR2 PE=1 SV=1	Epstein-Barr virus (strain B95-8)	34342.9	16373.2	18523.3	10320.6	23255	21207.2	30250.2	28902.3	18658.6	45214.6	26530.1	20699	13309	18429.2	27598.3	31443.7	8616.32	26011.7	29706.8	13938.6	30452.9	34303.8	35807	50646.9	15901.3	14674.5	11281.6	19671.1	13542.3	22046.1	7974.35	5469.9	20902.2	11811.4	53325.3	120643	100553
P0C6Z6	24	18	148.548	0.000239814	0.000388121	1.94197	0.977765	MoG	MiG	20256.2	Viral interleukin-10 homolog OS=Epstein-Barr virus (strain AG876) OX=82830 GN=BCRF1 PE=3 SV=1	Epstein-Barr virus (strain AG876)	35381.7	28466	76001.1	23308.9	89227.2	39732.2	48788.3	32867.1	38024.9	88253.3	40731.9	35350.8	30835.7	22207.8	50886.6	66141.6	23371.9	40361.9	44730.7	30096.2	31046.3	69829.1	82490.8	81052.3	32412.8	27915.1	33718.6	38874.6	31853.2	44724.9	17549.2	29974	50669.8	30911.8	60895.1	78670.3	173405
P0CK51;P0CK52	6	5	37.4534	0.000877187	0.00133202	3.29058	0.956149	MoG	MiG	8584.35	Cytoplasmic envelopment protein 3 OS=Epstein-Barr virus (strain B95-8) OX=10377 GN=BBLF1 PE=1 SV=1	Epstein-Barr virus (strain B95-8)	31961.1	10184.1	9988.01	4611.92	11465.5	7554.7	16915.9	28133	13878.1	30205	10993.7	15440.8	10219.6	7271.59	23634.9	26625.2	2316.59	19298.2	26166.7	5828.64	26011.8	22266.9	13824.1	30620	10536	11720.6	4890.98	10185.3	7818.92	10309.4	9348.47	5005.48	9027.55	3195.49	38320.7	150524	112359
A0A1P7U0I3;P12888	10	9	50.9396	0.125234	0.133946	1.48379	0.617487	NGM	MiG	28904.3	Uracil-DNA glycosylase OS=Epstein-Barr virus (strain AG876) OX=82830 PE=3 SV=1	Epstein-Barr virus (strain AG876)	8852.12	7056.91	8522.8	7425.39	11629.4	10432.5	10677.7	46884	8985.79	18231.4	20893.7	7665.09	2660.64	5139.9	11315.9	6659.51	3699.38	10499.9	25264.1	7723.19	10016.7	12582.6	9674.95	13560.2	10864.6	9789.5	8665.3	9701.53	7068.04	16851.8	2193.82	3955.26	10333.9	8437.76	12038.8	9433.6	11958.6
A0A1P7U1M5	49	40	312.971	6.95511e-07	1.55542e-06	2.1287	0.99996	PanG	MiG	17947	BGLF3.5 OS=Epstein-Barr virus (strain AG876) OX=82830 PE=4 SV=1	Epstein-Barr virus (strain AG876)	33445.8	30120.7	30727.9	18827.8	48776.1	38477.2	41153.4	68569.2	21718.5	58309	46642.9	23118.7	13885.2	27101.6	54689.7	41346.9	23080	44325.8	50106.4	15803	82720.4	22744.3	73381.1	79012	28668.3	24667.2	40584.8	34473.2	26983.6	44559.1	11951.2	10325.3	39960	22283.9	83169.1	42001.4	60430.6
A0A1P7TZL6;P0CK58	17	12	86.4993	3.13406e-10	1.20465e-09	3.84732	1	PanG	MiG	21088.6	BALF1 OS=Epstein-Barr virus (strain AG876) OX=82830 PE=4 SV=1	Epstein-Barr virus (strain AG876)	10339.5	15646	23936.7	8286.02	22816.8	10338.9	13451.6	5017.43	10735.6	21381.9	9673.16	9097.74	3346.15	9695.74	14420.4	14842	9413.72	12231.2	9198.15	10318.7	17425.4	5659.62	16084.9	14637.2	13176	10610.6	10868.9	17744.1	9642.99	15357.7	9660.3	6613.17	9938.96	8927.19	32338.3	34116.9	83385.9
Q04360	13	8	64.292	1.71689e-08	4.69282e-08	2.11	1	PanG	MiG	54119	mRNA export factor ICP27 homolog OS=Epstein-Barr virus (strain B95-8) OX=10377 GN=BSLF2 PE=1 SV=2	Epstein-Barr virus (strain B95-8)	10337.7	7351.13	8973.1	6437.04	13252.7	7619.73	12189.9	20797.9	4889.96	11344.4	11738.6	4929.67	5776.64	6121.99	10049.3	5459.53	6381.04	9059.28	14399.3	6350.1	18999.6	9930.43	14892.5	20407.8	9287.4	7381.12	9372.11	9332.3	6818.27	18943.6	3031.78	2700.83	10027.8	7872.7	11665.9	22332.6	10363.7
Q1HVG1	5	3	25.9415	0.00113561	0.00168289	2.55009	0.993941	PanG	MiG	27061.3	Trans-activator protein BZLF1 OS=Epstein-Barr virus (strain AG876) OX=82830 GN=BZLF1 PE=3 SV=1	Epstein-Barr virus (strain AG876)	3164.44	4569.68	4421.69	3603.69	4930.62	2979.81	5164.83	702.241	2507.8	1878.97	1578.05	2730.74	3233.35	2510.32	3332.31	1742.22	2649.39	3079.71	1008.19	3044.88	658.94	1000.09	1872.43	3440.6	3403.09	2336.86	2664.84	2816.71	1773.6	5044.37	3819.25	864.834	2310.04	2317.41	2492.68	4783.17	368.978
Q2MG96	34	2	231.244	0.0044124	0.00577367	2.16539	0.925487	U	MiG	17928	BGLF3.5 protein OS=Epstein-Barr virus (strain B95-8) OX=10377 GN=BGLF3.5 PE=4 SV=1	Epstein-Barr virus (strain B95-8)	1546.8	562.758	975.836	342.007	2237.41	962.808	1381.64	4423.13	680.688	1413.08	1741.71	418.598	309.018	334.316	1068.86	523.991	443.533	1420.02	1925.1	412.169	1841.17	177.872	1106.58	1359.9	812.766	828.219	672.419	801.486	347.4	1838.78	330.646	320.121	1620.98	415.492	2149.48	1822.43	1506.11
Q04397;Q4JFG0;Q4JFG1;Q4JFG2;Q4JFG3;Q4JFG4;Q4JFG5;Q4JFG6;Q4JFG7;Q4JFG8;Q4JFG9;Q4JFH0;Q8AZK0;Q8AZK1;Q8AZK2;Q8AZK3;Q8AZK4;Q8AZK5;Q8AZK6;Q8AZK8	35	30	207.135	2.10418e-11	1.07839e-10	2.82009	1	U	MiG	40322.5	Uncharacterized protein (Fragment) OS=Epstein-Barr virus (strain B95-8) OX=10377 PE=4 SV=1	Epstein-Barr virus (strain B95-8)	51386.1	35215.8	55109.5	23644.2	72310.4	50752.7	62882.7	156717	29553.7	106285	100679	37017.3	23461.4	18959.4	51139.9	53795.1	23175.6	55860.7	90746.7	32863.5	179631	46891.1	107915	132622	47063	33325.6	45194.6	51081.9	39160.7	86420.6	13843.1	15131.3	48695.2	35333.1	177347	152173	225288
Q9QCF1	10	7	59.645	1.39094e-07	3.29012e-07	2.15301	0.999968	U	MiG	3946.42	BSLF2 protein OS=Epstein-Barr virus (strain B95-8) OX=10377 GN=BSLF2 PE=4 SV=1	Epstein-Barr virus (strain B95-8)	30243.4	14075.3	20990.2	12421.6	31838	23418.7	29902	98468	13578.9	41603.4	46296.4	12141	9911.74	15584.3	29058.9	15839.4	12613.7	25092.5	42628.2	12354.4	78698.2	31087.4	46584.6	54964	20521.6	16573.4	19165.2	24165.8	15621.3	48602.8	29450.4	33234.2	29462.4	15975.3	71467.9	72082.2	48193.4
A0A1P7TZV8	2	2	10.223	0.00124908	0.00180749	1.99291	0.938707	U	MiG	8670.7	BDLF3.5 OS=Epstein-Barr virus (strain AG876) OX=82830 PE=4 SV=1	Epstein-Barr virus (strain AG876)	16263.7	7834.68	10022.4	9260.75	15342.9	10799.2	12409.6	35298.5	7660.12	17409.9	20322.5	7055.16	5975.76	10624.1	10274.6	7685.15	6253.34	10065.8	17556.9	5096.57	9596.74	12043.9	14806.8	14285.6	9570.52	8835.95	9669.06	11634.3	12303.2	21874.8	5237.07	8673.41	14323.4	15855.2	15799.9	24332	9233.85
A0A1P7U116	108	49	703.902	0.105032	0.116387	1.30176	0.549691	GC	MoG	78910.2	DNA helicase/primase complex-associated protein OS=Epstein-Barr virus (strain AG876) OX=82830 PE=3 SV=1	Epstein-Barr virus (strain AG876)	84046.9	31565.6	67979.5	37815.8	85559.1	111927	88646.5	327287	52470.7	161994	182823	51712.6	21713.3	27258.4	103396	94068.1	26280.7	111241	260675	32023.3	773115	65268.8	72429.8	84677.4	55609.5	72464.3	52552.3	90936.6	37695	170709	23318.5	17475.7	129640	37686.3	173087	111558	143325
P14348	3	2	8.0253	0.00172598	0.00244018	9.53164	0.945137	NGM	MoG	18204.2	Small capsomere-interacting protein OS=Epstein-Barr virus (strain B95-8) OX=10377 GN=SCP PE=1 SV=1	Epstein-Barr virus (strain B95-8)	511.486	760.871	239.345	779.787	22.1096	127.294	8.5133	0	461.105	78.5236	21.8576	2229.25	54.3514	86.2339	209.589	162.324	1404.07	763.413	21.0854	29.8851	66.6205	4.56152	47.6196	62.4599	242.67	289.196	1389.94	195.608	445.981	25.2316	167.392	2.23111	53.2737	61.6418	1.65119	11.4353	4.94568
P0CK47	46	18	258.657	5.16898e-09	1.51377e-08	3.48312	1	GC	NGM	36045	Nuclear egress protein 1 OS=Epstein-Barr virus (strain B95-8) OX=10377 GN=NEC1 PE=1 SV=1	Epstein-Barr virus (strain B95-8)	9851.75	9704.71	13843.9	7638.03	8611.33	12897.5	16029.6	14923.5	8196.7	13328.5	12217.4	8807.48	14966.1	6284.81	15138.2	16935.2	7771.23	12146	19359.7	16101.8	40440.8	28422.8	30018.9	34106.2	12425.5	15091.6	12868.1	13680.5	12249.9	16408.2	9662.18	6247.21	10691.1	9078.34	27683.5	27435	44548.2
Q69143	7	6	25.7512	0.000559783	0.000860666	2.58271	0.997163	GC	NGM	7749.85	Nuclear antigen I OS=Epstein-Barr virus (strain GD1) OX=10376 GN=EODDKHBA_00071 PE=2 SV=1	Epstein-Barr virus (strain GD1)	7203.86	3437.66	4128.35	2702.91	8333.1	4016.39	6386.28	4359.84	2934.44	7033.31	4476.61	5231.37	979.257	4889.54	9555.56	4963.14	3746.66	5190.3	5814.85	6701.49	2083.41	11351.2	9310.39	13322.5	8178.96	4549.11	6341.61	6573.37	5513.4	13705.6	1149.17	5339.94	8084.54	5353.3	5979.9	17465.3	9423.73
P0C717	18	16	76.2982	8.4258e-07	1.79918e-06	2.25409	0.999903	MaG	NGM	17744.4	Tegument protein BLRF2 OS=Epstein-Barr virus (strain AG876) OX=82830 GN=BLRF2 PE=1 SV=1	Epstein-Barr virus (strain AG876)	44036	46047.7	56053.4	43609.9	87829	68198.8	80111.5	66682.5	41350.7	91432	73689.2	45680.8	49926.5	61564.8	90685.8	38273.6	84094.4	68912.8	65364	57251.6	31275.6	27435.4	173790	123336	58500	46220.4	84558.7	60817.4	46837.1	103118	107944	70745.2	77755.8	40771.8	228899	131282	79481.7
Q8AZJ7	86	8	625.047	7.53977e-07	1.65606e-06	2.40718	0.999333	MoG	NGM	80415	Putative BBLF3 protein (Fragment) OS=Epstein-Barr virus (strain B95-8) OX=10377 GN=BBLF2-BBLF3 PE=3 SV=1	Epstein-Barr virus (strain B95-8)	17858.8	7991.9	19564.8	12275.8	26768.3	22118	17171.7	34478.2	16903.6	57175.1	31957	16678.4	11971.9	10485.4	23181.5	23762.3	7888.66	18382.2	35079.6	7982.91	91583.7	45646.3	33177.2	41814.5	16307.8	18109.4	15902.3	17471.6	15054.4	23496.6	17193.6	6075.72	32675.3	16252.9	59302.4	39534.5	41861.5
P0CK48	58	39	329.75	6.91344e-11	2.83451e-10	2.86844	1	MoG	NGM	36045	Nuclear egress protein 1 OS=Epstein-Barr virus (strain AG876) OX=82830 GN=NEC1 PE=3 SV=1	Epstein-Barr virus (strain AG876)	102992	108087	117911	100181	111289	144826	150752	423876	104642	225203	236225	144108	77666	69693.8	150138	140624	62666.6	137869	259738	123191	675901	426828	380869	485935	191037	182927	152876	142370	118875	266128	18896.4	18847.5	145241	101183	536354	385241	543829
Q66545	3	1	11.4819	0.265305	0.265305	4.43753	0.675533	MoG	NGM	929.041	Epitope Cl4 (Fragment) OS=Epstein-Barr virus (strain GD1) OX=10376 PE=4 SV=1	Epstein-Barr virus (strain GD1)	2536.17	1122.21	1922.25	1879.98	3663.69	2569.72	6333.83	184.682	356.829	1860.36	2521.18	2682.55	98.4795	32.1916	3299.09	1250.16	3444.34	1822.62	1058.7	3095.94	0	777.208	6912.57	7367.86	8484.03	3740.89	2378.5	4764.9	6424.35	11412.4	246.195	308.318	4690.78	6690.82	4384.94	28916.2	7996.4
Q66546	9	6	52.7837	2.29569e-10	9.10869e-10	2.47171	1	PanG	NGM	4336.87	EBV B95-8 Cl(e) DNA with antigen coding ORF (Fragment) OS=Epstein-Barr virus (strain GD1) OX=10376 PE=4 SV=1	Epstein-Barr virus (strain GD1)	14356.5	11232.5	15033.1	9371.16	22497.8	19604.4	17430.1	20036.8	14873.4	20870.5	23132.5	16047	5157.37	16360.8	18684.6	14664.1	11201.6	18567.4	29579.9	9482.51	12761.3	7197.52	44506.2	42563.4	16536.3	12386.4	15621.4	16851.6	13934.2	25887.7	9597.79	17418.8	20767.6	12050.6	39219.7	44273.5	37310.4
P0C6Z1	4	4	20.0008	0.0125672	0.0153046	2.13933	0.965505	PanG	NGM	22235.3	Apoptosis regulator BHRF1 OS=Epstein-Barr virus (strain AG876) OX=82830 GN=BHRF1 PE=1 SV=1	Epstein-Barr virus (strain AG876)	4588.02	6502.59	5894.49	8639.15	7920.44	6223.83	7339.89	2814.93	5210.96	4889.13	4010.83	4951.8	16624	6325.77	7179.83	3701.58	7222.52	6515.11	4413.69	4231.2	2820.26	4273.85	11121.6	7262.79	8390.43	8787.95	9330.33	7315.81	9123.03	10801.2	3189.91	7564.36	7918.35	4930.86	4543.5	11946.1	2418.45
Q66544	2	1	9.7319	7.96474e-13	6.53109e-12	6.21068	1	PanG	NGM	3441.94	Epitope Cl2 (34 AA) (Fragment) OS=Epstein-Barr virus (strain GD1) OX=10376 PE=4 SV=1	Epstein-Barr virus (strain GD1)	6047.91	11627.1	10266.5	8924.09	6176.17	10345	9599.68	17814.9	7837.67	8973.32	10399	5551.73	3136.27	4037.04	11623.4	7562.8	12309	15781.7	8090.43	9990.28	31274.1	5130.92	26656.6	34123.2	9421.61	7903.56	9034.39	10708.2	11755.4	9685.65	4004.71	5996.56	11248	8900.93	31649.6	29749.3	23764.2
P03213	69	40	352.812	5.94391e-12	3.48143e-11	2.64551	1	U	NGM	69084.2	Portal protein OS=Epstein-Barr virus (strain B95-8) OX=10377 GN=BBRF1 PE=1 SV=1	Epstein-Barr virus (strain B95-8)	94048.5	58612.4	57087.1	48104.8	66277.4	61822.3	92545.1	103460	37299.1	90849.6	81694.3	49210.2	58063.2	51135.9	100499	51604.6	38801.3	62405.6	97363.5	55823.9	139147	76108.2	148766	205531	71949.5	76870.9	43413.3	56345.5	47140.1	131732	47636.7	26699.5	81511.4	57958.4	149884	303742	152079
Q1HVF2	58	29	297.432	8.80671e-09	2.51913e-08	2.63606	0.999999	U	NGM	68983	Portal protein OS=Epstein-Barr virus (strain AG876) OX=82830 GN=BBRF1 PE=3 SV=1	Epstein-Barr virus (strain AG876)	47001.1	32270.8	35115.2	40750.4	40174.3	33800.4	51816.5	51324.9	21326.1	46118.8	45420	31130.7	40389.2	39289.7	48697.4	29737.1	30828.4	36975.9	52734.2	95025.8	53863.3	20303.7	77339.4	76962.6	34077.2	31763.4	18943.3	28339.3	22748.3	70088.2	21524.8	33243.7	34671.8	52858.4	84301.8	164046	82013.2
Q4U203	5	2	31.9638	0.038952	0.0447766	6.97131	0.899084	GC	PanG	6182.93	Epitope Cl3 (57 AA) (Fragment) OS=Epstein-Barr virus (strain GD1) OX=10376 PE=4 SV=1	Epstein-Barr virus (strain GD1)	134.34	130.69	80.7935	89.7055	57.0302	92.6303	91.0388	33.8684	123.802	92.3358	41.1313	100.678	49.0813	44.2512	68.765	198.175	39.5322	71.5482	32.8535	57.6404	35.0772	124.447	38.8054	48.5689	47.5051	58.308	54.7522	112.438	219.438	123.353	117.422	112.144	90.6136	211.969	10.0471	27.6615	128.565
[truncated: 86 more columns]

## Sheet: HPV5
Accession	Peptide count	Unique peptides	Confidence score	Anova (p)	q Value	Max fold change	Power	Highest mean condition	Lowest mean condition	Mass	Description	Species	2	3	4	5	6	7	8	9	10	11	12	13	14	15	16	17	18	19	20	21	22	23	24	25	26	27	28	29	30	31	32	33	34	35	36	37	38
Q81978	25	3	233.849	1.56192e-06	3.09865e-06	11.8037	0.998225	MiG	U	11495.1	E2 protein (Fragment) OS=Human papillomavirus 5 OX=333923 GN=E2 PE=4 SV=1	Human papillomavirus 5	26.1347	265.367	165.46	1344.11	13.6766	267.337	86.7306	6.69317	743.365	7.21294	54.3377	1584.4	1065.39	354.653	271.162	617.921	583.783	53.4757	501.474	1751.67	401.785	3.27461	57.126	37.5751	388.725	701.929	46.7021	286.523	651.365	381.907	2905.22	110.137	53.436	198.12	9.2454	85.0068	25.0193
Q81980	24	4	213.018	0.0111135	0.0138076	1.67736	0.897364	GC	NGM	11461	E2 protein (Fragment) OS=Human papillomavirus 5 OX=333923 GN=E2 PE=4 SV=1	Human papillomavirus 5	4942.24	3152.3	3235.94	2681.34	6559.73	4920.69	4423.04	9753.93	3061.61	7792.66	10384.4	3839.05	1695.68	1937.65	7592.55	4224.65	1567.43	4065.49	7941.59	4222.56	10302.4	8006.81	7019.07	10014.4	5909.98	5999.14	5148.42	5324.54	4076.42	14160	2406.34	1008.04	8698.52	3494.94	7694.27	10300.5	9485.06
Q81972	25	4	211.508	0.123565	0.13332	3.48134	0.523924	MiG	PanG	11511.1	E2 protein (Fragment) OS=Human papillomavirus 5 OX=333923 GN=E2 PE=4 SV=1	Human papillomavirus 5	754.941	1201.45	1185.5	1224.6	383.531	1041.22	1648.59	27.6884	742.167	633.18	589.342	974.765	1159.17	1727.35	503.985	1717.51	1720.07	837.414	458.137	457.626	368.784	592.907	1108.47	741.209	252.29	285.564	374.567	646.113	457.738	522.119	193.96	28458.9	513.126	2129.63	146.222	1127.52	4594.63
Q81974	20	4	191.991	1.27934e-11	6.84171e-11	3.54966	1	PanG	GC	11497.1	E2 protein (Fragment) OS=Human papillomavirus 5 OX=333923 GN=E2 PE=4 SV=1	Human papillomavirus 5	86454.2	73868.6	127699	73000.4	32633.8	156923	107850	130392	108497	121959	99558	185217	46492.6	53757.2	92443.3	138397	23183.3	131834	253330	106096	221619	296851	184225	323688	167130	203287	89583.1	164846	71798.5	82824.9	18442.6	14375.2	100167	89424.7	139702	273573	399057
Q81984	9	2	76.8978	5.54885e-06	1.0341e-05	3.14452	0.999474	GC	NGM	2543.84	E6 protein (Fragment) OS=Human papillomavirus 5 OX=333923 GN=E6 PE=4 SV=1	Human papillomavirus 5	4884.47	2459.55	3743.88	2420.81	8816.06	5047.9	5063.23	9315.42	2743.79	6167.51	9400.37	3564.23	1173.08	2289.64	8068.01	4763.84	1363.26	4195.93	9055.76	3686.93	17097.5	9675.66	4912.44	7646.4	6573.7	6204.47	4887.09	5429.69	4022.78	15062.4	3656.84	3494.99	12367.8	4250.27	8542.21	9855.36	10631.9
Q81982;Q81983	8	3	64.7799	2.02727e-06	3.89615e-06	2.83275	0.999965	PanG	NGM	2509.82	E6 protein (Fragment) OS=Human papillomavirus 5 OX=333923 GN=E6 PE=4 SV=1	Human papillomavirus 5	1068.48	653.941	823.459	846.248	1700.9	985.387	1106.02	3488.56	542.228	1134.83	1768.6	682.949	520.065	754.332	1572.72	662.513	715.353	1054.22	1499.77	1070.12	3225.53	1598.7	1774.22	2802.09	1084.47	947.396	992.497	1062.07	892.306	2382.69	305.843	256.141	2026.77	1044.68	3001.91	4342.48	3151.98
R9QCH2	118	18	1101.08	2.69727e-08	7.05882e-08	2.44775	0.999996	MaG	GC	59219.3	Major capsid protein L1 OS=Human papillomavirus 5 OX=333923 GN=L1 PE=3 SV=1	Human papillomavirus 5	54219.4	49447.2	49720.7	43808.7	48125.3	75398.9	84805	72316.8	53655.1	123618	145962	37507.5	55190	57048.3	36532.8	47565.9	42443.9	70427.5	163140	81338.3	147909	77071.6	84194.1	134220	95185.2	51860	32972.7	49922.8	67091.7	134495	50285.9	9813.74	75497	96649.8	130094	103954	117520
A9JPG1	114	9	1075.87	6.23312e-06	1.14429e-05	1.86103	0.998337	MaG	MiG	59244.2	Major capsid protein L1 OS=Human papillomavirus 5 OX=333923 GN=L1 PE=3 SV=1	Human papillomavirus 5	6727.57	6220.86	5253.26	4854.51	6108.88	7454.83	9071.05	7675.7	4472.94	6190.09	9323.73	6925.79	5352.19	6596.32	6544.7	2631.39	2756.9	7637.81	8835.46	6215.54	5496.7	3028.88	8001.81	19131.9	7229.13	6167.59	5483.79	6139.51	5667.98	12261	7884.02	1864.09	5243.38	4668.55	6758.07	4224.55	8681.31
Q4JJY7;Q81933;Q81942;Q81944;Q81946;Q81947;Q9Q282;Q9Q283;Q9Q285;Q9Q286	102	1	1042.93	2.75401e-07	6.39137e-07	9.43294	0.999994	U	NGM	59221.2	Major capsid protein L1 OS=Human papillomavirus 5 OX=333923 GN=L1 PE=3 SV=1	Human papillomavirus 5	1.97289	2.68255	4.53808	2.52254	1.2954	4.56662	5.04075	2.18728	3.08263	4.80561	5.0541	4.16789	8.09874	6.3792	3.98874	6.49812	2.93165	3.99103	9.56668	6.01272	19.2612	14.8831	4.52375	13.0663	5.56099	5.33411	3.65215	4.57488	4.19195	7.37131	0.671017	7.3615	4.09266	4.27572	11.6818	8.9874	18.5633
P06917	115	27	1048.45	6.2983e-13	5.5335e-12	2.62504	1	PanG	NGM	59443.5	Major capsid protein L1 OS=Human papillomavirus 5 OX=333923 GN=L1 PE=3 SV=2	Human papillomavirus 5	28916.9	46974.9	59821.3	39708.9	52582	46905.7	73311.8	51468.2	34155.3	30806.7	25116.5	29507.4	57181.1	42123.9	45375.3	46582.5	63885	69485.7	49030.4	53247.2	146820	57632.7	73537.7	84398.9	50015.5	36315.5	48674.4	42379.7	51409.9	91574.9	32414.8	7157.64	61413.7	51750.3	83257.2	82003.6	94436.5
A0A4P8PJB3;Q81940;Q81941	159	53	964.3	1.41553e-13	1.58282e-12	3.65551	1	PanG	NGM	55255.6	Major capsid protein L1 (Fragment) OS=Human papillomavirus 5 OX=333923 GN=L1 PE=3 SV=1	Human papillomavirus 5	104653	112485	150062	145133	114312	149890	201085	222404	80524.4	127321	180055	109044	178434	144594	147782	110910	106940	135136	254914	246801	422375	225830	307355	405198	180654	168396	102961	153669	127139	363311	28454	23051.7	193171	198718	543481	326496	351688
Q81951	43	5	352.721	0.01131	0.0139113	2.85175	0.942754	NGM	GC	16747.7	Major capsid protein L1 (Fragment) OS=Human papillomavirus 5 OX=333923 GN=L1 PE=3 SV=1	Human papillomavirus 5	7278.99	4041.59	9331.94	5574.31	12260.2	7238.33	10699.2	71072.2	5129.07	11680.8	12073.6	8580.68	6211.11	3177.75	7286.52	6100.12	6749.65	6205.1	14804.4	5651.14	44644.1	13790.9	9814.73	3995.24	8182.9	7884.97	7158.24	6010.25	5903.07	9401.95	4448.48	1865.62	7721.37	6858.19	1802.31	4507.02	2801.58
Q81953;Q81955	44	13	344.2	1.5365e-08	4.2952e-08	2.47248	0.999994	MaG	MiG	16780.7	Major capsid protein L1 (Fragment) OS=Human papillomavirus 5 OX=333923 GN=L1 PE=3 SV=1	Human papillomavirus 5	14690.5	9259.33	10854.2	4524.66	12483.6	16240.2	11850.7	19395.1	9287.51	18114	32360.2	4107.24	5284.32	4994.9	5116.1	6991.5	2171.81	17168.3	18055.1	5587.17	24554.7	5373.82	26042.9	21749.3	10709	4790.36	5439.34	8715.51	5158.65	24618	11281.6	12166.2	10377.7	5327.86	17394.4	28614.2	16410
Q81952	45	12	340.664	5.36166e-10	1.8319e-09	2.66219	1	PanG	MiG	16745.7	Major capsid protein L1 (Fragment) OS=Human papillomavirus 5 OX=333923 GN=L1 PE=3 SV=1	Human papillomavirus 5	20920.5	10611.6	14273.2	13459.8	20360	23154.1	19347.2	54986	16129.4	30490.6	38445.1	10973.2	9299.84	10943.2	19971.5	17476.1	7470.94	21406	29021	12059.6	26141.9	16947.2	43866.5	60737.3	15221.7	13717.2	14580.2	17588.5	10694.3	27591.5	12772.1	10378.2	18685.8	9999.8	58243.8	49247.2	58320.2
Q81954	37	2	331.163	9.33421e-08	2.29621e-07	2.35572	0.999992	MaG	GC	16751.7	Major capsid protein L1 (Fragment) OS=Human papillomavirus 5 OX=333923 GN=L1 PE=3 SV=1	Human papillomavirus 5	13068.8	13513.3	11966.3	13770.4	9057.69	15540.4	16477.6	6854.94	12723.5	11720.6	11960.2	24306.4	14827.8	14452.8	10549.3	12144.6	16686.2	15021.5	15971.4	17967.7	11837.4	28621.7	22604.2	37019.7	20335	19154.8	11245.3	14089.4	15595.3	19253.6	28266.6	11410.7	10453.1	14966.8	7315	15239	19614.3
Q81949	35	10	264.13	7.91035e-10	2.62966e-09	3.97563	1	PanG	GC	15832.6	Major capsid protein L1 (Fragment) OS=Human papillomavirus 5 OX=333923 GN=L1 PE=3 SV=1	Human papillomavirus 5	51922.5	81177.1	91288.6	71383.5	39054.6	61322.8	124529	26846.3	39182.5	50999	32557.2	57782.3	61173.5	40041.1	82894.8	43792.3	61461.6	53235.6	40683.5	100444	77341.2	170489	292208	260318	157212	103940	108044	79168.6	65886.2	272616	21922.4	13572.1	61687.1	90382.1	80016.1	187598	63010.5
Q81945	29	3	261.466	9.0918e-06	1.62071e-05	4.61266	0.999565	MaG	GC	15801.6	Major capsid protein L1 (Fragment) OS=Human papillomavirus 5 OX=333923 GN=L1 PE=3 SV=1	Human papillomavirus 5	19759.4	27505.5	21989.3	17600.1	20609.2	32692.1	37383.6	7856.99	22105.3	39211.1	56661.7	6219.95	17408.3	18437.4	5335.85	11348.9	2412.97	29734.3	18809.4	13671.1	35251.9	12823.3	37699.2	21335.3	13384.8	4732.93	11764.4	14206.4	14815.1	28959.8	65.89	129.701	15822	14332.2	19968.6	9743.69	28645.6
Q81935;Q81936;Q81937	27	1	251.026	0.003102	0.00419282	15.2681	0.919028	PanG	MoG	15833.6	Major capsid protein L1 (Fragment) OS=Human papillomavirus 5 OX=333923 GN=L1 PE=3 SV=1	Human papillomavirus 5	25.4579	57.1735	44.0887	70.3461	40.7661	23.681	15.9021	57.8273	76.7894	31.4491	42.8977	57.5735	468.067	158.674	30.0238	35.0984	644.699	31.6845	48.1617	147.82	35.6595	10.713	25.2166	21.0994	57.8574	21.1727	28.1948	23.3376	191.921	17.8784	948.077	62.8611	73.3535	176.878	21.0431	6.60262	42.844
Q81950	29	1	246.792	0.0449194	0.0511582	2.3517	0.835868	NGM	MoG	15833.7	Major capsid protein L1 (Fragment) OS=Human papillomavirus 5 OX=333923 GN=L1 PE=3 SV=1	Human papillomavirus 5	205.126	226.556	236.478	440.274	134.555	213.89	357.886	5.07159	240.334	105.871	69.8634	138.954	25.3778	71.11	125.956	42.1077	58.9409	149.098	11.9933	342.175	25.7469	73.2883	24.2959	69.6672	288.855	249.503	349.722	286.321	285.533	138.515	14.2322	16.108	57.5145	90.981	3.5688	45.6349	6.28888
Q81934;Q81938;Q9Q284	27	1	237.644	0.00217539	0.00300644	4.80468	0.971623	GC	MaG	15818.6	Major capsid protein L1 (Fragment) OS=Human papillomavirus 5 OX=333923 GN=L1 PE=3 SV=1	Human papillomavirus 5	321.245	164.101	205.665	205.354	612.313	372.956	371.817	368.548	310.783	373.183	766.911	106.222	72.1231	148.679	381.191	406.756	125.389	308.349	514.638	38.3842	13.5655	125.779	47.7882	86.4962	449.939	274.676	405.706	398.041	265.646	749.605	18.7112	45.4821	454.573	374.036	105.531	315.78	106.867
Q81943	29	3	236.344	1.66368e-06	3.24813e-06	25.1335	0.999933	NGM	MaG	15932.8	Major capsid protein L1 (Fragment) OS=Human papillomavirus 5 OX=333923 GN=L1 PE=3 SV=1	Human papillomavirus 5	795.183	136.285	1598.14	35.1535	917.013	1280.63	2220.51	160	1715.89	1624.16	533.209	455.632	509.899	201.476	767.807	1531.94	252.611	1153.02	648.792	509.721	25.7826	194.769	35.0343	194.062	31.0605	142.107	76.1807	1590.2	696.564	691.865	3223.03	1093.63	506.62	295.694	1469.28	0.00587154	6524.96
Q81948	25	1	223.68	7.77156e-16	6.14508e-14	25.5739	1	NGM	MaG	15830.7	Major capsid protein L1 (Fragment) OS=Human papillomavirus 5 OX=333923 GN=L1 PE=3 SV=1	Human papillomavirus 5	213.539	252.436	241.086	611.589	562.316	252.846	356.937	529.958	2200.19	195.251	302.926	4116.46	93.7195	981.447	267.358	2118.97	69.3837	250.989	322.232	1375.3	813.04	2357.21	44.0005	42.1436	589.1	594.392	431.473	519.328	365.605	971.207	312.533	70.2659	349.098	497.82	33.0434	17.6645	98.8881
A0A1X9YLN0	25	11	139.418	1.27689e-05	2.21208e-05	2.05125	0.99873	U	MiG	6415.17	Major capsid protein L1 (Fragment) OS=Human papillomavirus 5 OX=333923 GN=L1 PE=3 SV=1	Human papillomavirus 5	23562.8	10856.8	10635.3	9977.27	20561.2	11451.1	15319.5	88435.2	10198	21021.1	43843	12510.6	7905.67	9816.53	18808.9	12063.2	7169.76	14658.8	50730.3	15440.4	73169.9	23911.5	19899	30555.8	16450.6	16970.3	14130.8	17703	11790.2	44416.8	5842.16	5904.19	19350.8	14322.3	39378.3	19776.6	13946
P06930	28	7	213.046	1.09043e-07	2.62985e-07	2.32476	0.999965	MaG	GC	18924.4	Protein E6 OS=Human papillomavirus 5 OX=333923 GN=E6 PE=1 SV=2	Human papillomavirus 5	7657.2	5988.88	7071.99	7904.63	8030.98	13427.1	8875.66	26993.7	6985.63	25101.3	21664.9	10560.8	5024.2	5911.72	8962.86	7605.95	2907.21	12048.7	33980.4	9759.83	29513.6	9394.85	21528.2	28074.5	9130.82	8876.25	5667.52	8991.12	5802.3	15351.1	3393.19	4042.29	13641.1	8509.55	27718.3	20853.1	22780.4
Q81985	28	3	268.002	0.00351605	0.00470081	2.29923	0.900654	U	GC	18945.4	Protein E6 OS=Human papillomavirus 5 OX=333923 GN=E6 PE=3 SV=1	Human papillomavirus 5	98971.1	105379	122357	76946.3	83261.6	90690.4	165888	147289	82276.7	136109	94687.1	95253.4	25306	93557.5	110957	102682	16036.7	99202.9	175087	88937.9	444047	201548	119689	176633	96932.9	80102.4	101041	122034	65797.4	211528	12558.1	57047.8	103517	84420.8	185602	108552	181137
Q6LBH6	33	11	265.742	2.0226e-12	1.39956e-11	2.84635	1	U	GC	18942.4	Protein E6 OS=Human papillomavirus 5 OX=333923 GN=E6 PE=3 SV=1	Human papillomavirus 5	98363.1	90951.4	105299	68285.2	113099	94133.9	162826	142776	54960.6	161448	107265	72128	36401.7	58764	94580.9	69262.8	57618	98305.7	110274	62242.2	197565	93969.2	176062	223352	99386.6	67832.5	75471.6	100268	66618.8	189425	28911.7	20102.7	134926	90864.6	194616	275352	171596
R9QCH1	26	4	222.815	2.0226e-12	1.39956e-11	2.84635	1	U	GC	19000.5	Protein E6 OS=Human papillomavirus 5 OX=333923 GN=E6 PE=3 SV=1	Human papillomavirus 5	7321.45	6769.78	7837.7	5082.67	8418.31	7006.67	12119.6	10627.2	4090.88	12017.1	7984.03	5368.7	2709.48	4373.98	7039.93	5155.44	4288.68	7317.18	8208.01	4632.87	14705.4	6994.41	13104.8	16624.8	7397.64	5048.98	5617.58	7463.21	4958.64	14099.4	2151.99	1496.31	10043	6763.32	14485.8	20495.3	12772.4
Q81986	29	16	218.275	3.79657e-06	7.18428e-06	2.36373	0.999419	MaG	GC	18847.3	Protein E6 OS=Human papillomavirus 5 OX=333923 GN=E6 PE=3 SV=1	Human papillomavirus 5	36528.1	21889.9	27581.7	27621.2	33075.1	52157.8	40139.9	129243	29897.8	93407.7	89094.1	41004.4	18238.8	27509.2	33803.6	37317.6	12455.4	49811.6	118947	37712.5	89853	40008.3	63896.1	100023	36339.3	37197.1	20455.9	38564	23833.6	68345.6	11378.9	8033.19	52295.4	28401.9	109156	81673.8	94531.7
Q81962	32	9	244.252	0.00452955	0.00586458	1.98261	0.891272	U	GC	18961.4	Protein E6 OS=Human papillomavirus 5 OX=333923 GN=E7 PE=3 SV=1	Human papillomavirus 5	24179.4	24696.2	29271.9	17825.3	19555.4	23274.7	37963.3	30827.4	22031	33548.6	22270.4	24128.9	7706.78	24074.1	25360.5	29543.1	5285.63	25037.6	42605.9	21570.3	110971	54092.5	27981.9	48918	22842.5	20121.7	25833.8	31703.9	17443.8	38210.2	4725.59	5875.15	27448.1	22419.5	50267.1	41729.3	52311.7
Q81981	21	1	136.152	1.06629e-06	2.22295e-06	3.01624	0.99994	PanG	GC	11455.1	Protein E8^E2C (Fragment) OS=Human papillomavirus 5 OX=333923 GN=E2 PE=3 SV=1	Human papillomavirus 5	4185.61	3035.63	3629.96	3581.99	7090.65	4155	4544.86	7970.75	4085.57	6128.06	8427.29	4068.31	2201.57	4860.83	5535.33	3821.99	2485.8	5260.88	6467.99	4361.34	9265.97	513.472	7337.47	9244.85	4157.57	4235.97	3710.7	4212.9	3598.23	5198.17	3885.38	691.523	5811.12	3584.75	18684.1	9804.44	13123.1
R9QCJ3;Q81976;Q81975	143	89	1134.51	4.61853e-14	7.63015e-13	4.71599	1	MoG	GC	57891.5	Regulatory protein E2 OS=Human papillomavirus 5 OX=333923 GN=E2 PE=3 SV=1	Human papillomavirus 5	35168.6	20095.4	54792.7	24086.7	81251.6	33587.3	41222.5	108954	28193.1	91981.4	78200.7	36652.7	21900.9	11832.6	64826.6	45342.7	35949.1	43535.6	83882	25373.3	130369	71561.1	114401	128958	34708.3	36245.1	42067.6	38844.7	26682.6	53968.1	11904.6	4840.19	56925.8	23636.7	279973	97665.3	197493
A0A4P8PR97	71	31	462.795	4.33961e-09	1.30188e-08	2.37223	0.999999	PanG	GC	30406	Regulatory protein E2 OS=Human papillomavirus 5 OX=333923 GN=E2 PE=3 SV=1	Human papillomavirus 5	163515	113351	139030	116220	138700	195137	219122	593988	150292	335766	367140	207924	91346.5	73020.4	169088	183634	68595	218370	463019	153755	722310	367421	396294	595388	225463	212593	137933	211709	121650	431556	31563.9	32663.9	218458	131016	641217	478908	580151
P06921;Q81973	139	54	1012.24	3.79965e-11	1.73095e-10	3.6046	1	PanG	GC	57646.3	Regulatory protein E2 OS=Human papillomavirus 5 OX=333923 GN=E2 PE=3 SV=2	Human papillomavirus 5	266931	309127	385054	376411	120672	387703	451384	306552	409337	240202	248291	717318	381017	319625	346342	516566	327588	449244	412153	574630	953164	1.47081e+06	558611	667428	772671	731742	386371	505492	433531	417848	480668	76981.6	431505	508679	383427	263373	493774
[truncated: 86 more columns]

## Sheet: HPV11
Accession	Peptide count	Unique peptides	Confidence score	Anova (p)	q Value	Max fold change	Power	Highest mean condition	Lowest mean condition	Mass	Description	Species	2	3	4	5	6	7	8	9	10	11	12	13	14	15	16	17	18	19	20	21	22	23	24	25	26	27	28	29	30	31	32	33	34	35	36	37	38
Q9Q2T7	76	9	640.57	1.66533e-15	6.82787e-14	2.23755	1	PanG	NGM	54659.4	Major capsid protein L1 (Fragment) OS=Human papillomavirus 11 OX=10580 GN=L1 PE=3 SV=1	Human papillomavirus 11	11578.3	11597.3	12308.2	11459.7	18497.8	11249.3	14522.2	14277.6	9225.77	12200	13655.7	12856.6	11016.3	9640.17	17534.5	9728.08	11295.9	12205.8	19326.9	8782.03	12182.6	12943	28722.8	18273.2	14796.1	13792.1	14877.2	11974.7	11566.9	19024.2	8099.59	12289.7	13709.8	11457.7	29438.8	30050.7	21081.9
A0A165U339	17	2	118.873	0.000981693	0.00147254	1.82484	0.992995	PanG	NGM	16758.7	Major capsid protein L1 (Fragment) OS=Human papillomavirus 11 OX=10580 GN=L1 PE=3 SV=1	Human papillomavirus 11	6019.36	7347.16	7094.31	4641.59	6428.04	6914.85	6392.16	3714.31	5467.53	8682.46	8876.9	5551.18	8790.92	3953.81	7594.63	6513.04	6085.75	8384.75	7181.23	5914.51	6796.83	5465.62	9798.21	8454.61	5314.75	5146.6	5379.69	7028.06	5111.85	6861.16	6067.62	7500.82	6246.78	4873.66	9542	5800.72	19884.9
B4XMF9;B4XMG7;B4XMG4;B4ZYD5	10	4	66.8546	0.000108645	0.000180585	2.17121	0.987332	NGM	MoG	15345.1	Major capsid protein L1 (Fragment) OS=Human papillomavirus 11 OX=10580 GN=L1 PE=3 SV=1	Human papillomavirus 11	11328.5	7706.47	9256.01	5796.27	9380.81	7482.05	11073.5	16548	5880.15	8475.76	10829.2	6953.31	6953.19	5730.41	9113.56	5141.67	3995.82	8834.93	11529.9	4202.85	13747.9	5421.31	4570.57	6296.81	8035.8	8110.98	7453.08	10275.8	7392.74	11825.4	3894.97	3714.01	10697.6	5842.64	4947.95	3115.3	3720.94
E0WXF4	10	3	54.7607	0.000454467	0.000716659	7.417	0.995997	GC	PanG	12884.4	Major capsid protein L1 (Fragment) OS=Human papillomavirus 11 OX=10580 GN=L1 PE=3 SV=1	Human papillomavirus 11	2545.23	962.971	1433.37	1026.86	8531.18	1594.26	2265.76	7541.79	1239.04	2857.87	3244.77	1230.19	383.289	676.203	4223.45	1511.96	305.492	1597.64	3719.23	892.916	7278.59	651.012	1373.53	569.277	2477.27	2290.3	3985.92	1963.8	1917.18	4755.49	910.371	563.135	4979.78	1647.37	3822.23	1135.02	438.283
I0KUP7	9	3	51.206	0.00148765	0.00212768	2.82282	0.935496	U	MiG	12954.5	Major capsid protein L1 (Fragment) OS=Human papillomavirus 11 OX=10580 GN=L1 PE=3 SV=1	Human papillomavirus 11	89005.7	32033.6	56791.9	30025.1	125810	89632	73637.6	703514	39963.6	197689	229823	40169.9	5329.33	16638.8	90662.7	43612.1	3314.31	78175.9	231657	23298.8	480717	60792.8	29821.5	69999.6	36103.6	44601.5	45001.3	62040.8	21955	150456	4240.57	2543.37	133441	24655.8	193061	24496.6	69351.2
Q84302	7	1	51.174	0.0210664	0.0251569	47.3795	0.864563	MiG	GC	7038.21	Major capsid protein L1 (Fragment) OS=Human papillomavirus 11 OX=10580 GN=L1 PE=3 SV=1	Human papillomavirus 11	194.012	53.2406	107.701	2.11773	426.67	10.1698	20.5094	0	8.4517	2.79613	16.4075	0	5576.35	1668.56	965.273	0	581.598	0	0	2.97131	0	391.501	239.743	0	0	67.6584	361.904	0	22.6896	13.3918	151.748	225.849	161.485	0	0	0	0
I0KUN8	8	3	47.0858	1.18939e-05	2.08994e-05	2.71486	0.996904	MaG	GC	13043.5	Major capsid protein L1 (Fragment) OS=Human papillomavirus 11 OX=10580 GN=L1 PE=3 SV=1	Human papillomavirus 11	3965.82	3278.57	3913.17	10377.3	6154.25	5021.41	5560.27	7048.27	3414.3	8175.41	6205.29	2686.81	1689.63	1743.99	5148.81	2950.36	4056.04	4056.53	4262.31	1566.66	1922.21	72945.1	8822.55	9057.89	5885.59	9060.35	7368.98	4758.17	4922.5	7224.18	1785.79	1556.06	4684.33	3155.78	11670.6	6834.45	4683.59
B4XMF8	7	1	44.8302	0.233148	0.237002	Infinity	0.492148	MiG	MaG	14584.2	Major capsid protein L1 (Fragment) OS=Human papillomavirus 11 OX=10580 GN=L1 PE=3 SV=1	Human papillomavirus 11	0	0	0	0	0	0	0	0	0	0	0	0.204612	8.71471	0	0	0	272.756	0	0	0	0	0	0	0	0	0	0	0	0	0	10.5381	178.808	0	0	0	0	0
I0KUN9;I0KUP1;I0KUP2;I0KUP4;I0KUP5	6	0	44.8169					---	---	13002.5	Major capsid protein L1 (Fragment) OS=Human papillomavirus 11 OX=10580 GN=L1 PE=3 SV=1	Human papillomavirus 11
A0A0C5ACP7	6	3	40.684	0.184722	0.192522	1.74905	0.541478	U	MaG	4127.62	Major capsid protein L1 (Fragment) OS=Human papillomavirus 11 OX=10580 GN=L1 PE=3 SV=1	Human papillomavirus 11	5334.02	7899.05	5274.11	3617.7	4668.69	5969.91	4660.71	9727.18	4128.29	7213.14	5470.05	5058.48	2993.36	4634.17	5759.69	6037.21	1680.06	4536.75	6393.6	2887.52	19790.4	8099.63	2538.4	4064.69	4698.34	4234.09	5471.06	5528.17	1709.53	4251.51	1243.21	1045.01	8607.6	3838.41	3851.61	2338.04	3213.18
D3JZL1;D3JZM1;D3JZM3;D3JZM4;D3JZM5;D3JZM6;D3JZM8;D3JZN0;D3JZN2	5	1	36.8764	0.26211	0.264258	2.42976	0.425135	U	GC	5422.98	Major capsid protein L1 (Fragment) OS=Human papillomavirus 11 OX=10580 GN=L1 PE=3 SV=1	Human papillomavirus 11	1232.25	1708.76	873.87	470.745	563.536	1612.44	1959.5	10.9356	1542.95	807.559	58.9305	478.207	1340.15	475.658	597.271	1167.02	1584.74	918.944	245.812	1167.9	187.166	222.413	809.055	3432.89	2221.03	660.117	653.949	2563.58	300.339	3714.65	1721.46	6451.47	366.153	445.477	31.817	528.651	18.2582
I0KUN7	5	1	34.9733	0.0218858	0.0258842	5.64147	0.831896	MiG	PanG	12988.5	Major capsid protein L1 (Fragment) OS=Human papillomavirus 11 OX=10580 GN=L1 PE=3 SV=1	Human papillomavirus 11	768.29	2142.42	2172.22	2993.96	691.316	1263.22	691.686	55.0699	2331.46	108.287	232.337	993.85	3171.39	3449.45	1928.06	2025.22	2945.06	1988.54	309.869	2738.22	733.287	416.711	15.101	133.444	1651.34	1910.44	2102.92	1489.33	2705.19	836.422	5005.63	4429.14	2842.56	4124.38	0	628.187	439.531
D3JZK1;D3JZK6;D3JZL8;D3JZM0;D3JZN4;D3JZN6;D3JZN8;D3JZN9;D3JZP0;D3JZP5;D3JZL3;Q8BB98	5	0	32.9017					---	---	5450.05	Major capsid protein L1 (Fragment) OS=Human papillomavirus 11 OX=10580 GN=L1 PE=3 SV=1	Human papillomavirus 11
A0A0H3ZJW6	6	2	30.2784	3.75343e-10	1.34849e-09	2.98828	1	MaG	NGM	4421.92	Major capsid protein L1 (Fragment) OS=Human papillomavirus 11 OX=10580 GN=L1 PE=3 SV=1	Human papillomavirus 11	90679.2	97610.9	123664	122258	40495.4	143946	188538	102031	138062	224263	152501	230822	120388	104786	124381	169314	102641	153679	262188	182883	416757	577002	107348	490576	253744	205658	122400	164262	135036	397794	238855	20250.7	180977	163169	318508	481690	418564
A0A0H3ZEZ2	5	4	26.8412	0.140731	0.149223	2.93885	0.593599	MoG	GC	4378.86	Major capsid protein L1 (Fragment) OS=Human papillomavirus 11 OX=10580 GN=L1 PE=3 SV=1	Human papillomavirus 11	2696.24	2346.85	3079.38	15890.2	30145.7	4905.88	5293.73	1015.15	4226.79	4487.69	4552.63	16844.4	3449.61	2039.27	7981.71	6910.58	4561.5	4818.32	3272.33	5156.16	7267.07	94646.7	22131.7	4541.51	5531.72	18328.5	14037.4	7301.71	5293.98	1710.86	1007.34	4996.96	11310.3	2140.79	24265.6	4554.15	5403.69
B4XMG2;I0KUP6	4	1	23.8371	0.00116552	0.00170666	9.601	0.973169	GC	MoG	15148.9	Major capsid protein L1 (Fragment) OS=Human papillomavirus 11 OX=10580 GN=L1 PE=3 SV=1	Human papillomavirus 11	7071.58	4412.96	1978.37	2197.69	5349.27	2340.68	2995.08	6767.69	2941.59	2746.32	3777.94	2966.32	1335.28	2327.92	2764.07	2045.81	4471.22	3008.64	6112.82	2681.96	5907.25	978.146	378.694	1496.85	2277.01	2074.71	2390.88	3376.03	2989.43	3642.33	1302.81	1899.25	2509.31	2216.27	278.335	320.187	562.169
I0KUP8	3	1	13.8223	0.107333	0.117875	5.32324	0.76864	U	MoG	12988.4	Major capsid protein L1 (Fragment) OS=Human papillomavirus 11 OX=10580 GN=L1 PE=3 SV=1	Human papillomavirus 11	9023.36	25.0122	896.162	54.5158	3460.54	26623.5	6233.99	866.018	46.5904	3502.05	751.61	0.45311	106.7	272.714	1198.31	84.3876	1.13925	14015.4	263.822	568.492	3109.7	24.5411	14.5476	84.2072	11.8936	73.5408	16.1184	0	361.371	21660.7	5341.08	3.00876	2151.83	21.2947	0	0	0
A1YWC8	7	4	33.0465	1.6115e-05	2.75298e-05	20.2166	0.999993	GC	PanG	5492.26	Major capsid protein L1 (Fragment) OS=Human papillomavirus 11 OX=10580 PE=4 SV=1	Human papillomavirus 11	30949.8	6881.56	7814.08	914.455	9466.51	5778.94	16862.9	37630.3	9292.81	40823	11151.3	8054.58	557.571	1731.7	25060.4	30875.9	613.936	14009.4	17147.1	439.973	40662.9	841.887	2208.36	6974.89	2203.77	6396.9	2194.34	5591.46	687.3	11281.3	371.093	634.577	7981.1	728.62	329.328	1526.12	15043.9
A0A513ZS59;A7KZS6;I6SPX0;B4XMG5;J7Q5H3;J7Q5H6;J7QGQ5;A0A0C5A9J1;A0A0C5A9J5;A0A0C5ACE4;A0A0C5ACQ2;A0A0C5AHC9;A0A0C5AHD3;A0A0C5AMK5;A0A0C5AMK6;J7Q2X7;J7Q5G7;J7QGP7	87	11	792.913	8.31801e-12	4.65053e-11	3.2594	1	PanG	GC	56486.7	Major capsid protein L1 OS=Human papillomavirus 11 OX=10580 GN=L1 PE=3 SV=1	Human papillomavirus 11	26490.4	16545.3	21238.7	16970.3	22429.8	28256.1	30190.1	83806.2	18820.1	63295.9	44019.9	24859.5	9281.4	12445	27352.9	21964.2	14677.2	29421.9	76579.7	18226.8	133765	56412.7	75320.4	101000	37093.1	29909.3	21767	27921.6	17180.5	67054.4	4483.21	10597.8	33829.2	18726.8	86802.8	84682.9	76393.9
A0A0X8XK93	89	13	775.436	3.83718e-10	1.34849e-09	3.64207	1	PanG	NGM	56472.8	Major capsid protein L1 OS=Human papillomavirus 11 OX=10580 GN=L1 PE=3 SV=1	Human papillomavirus 11	47008.9	55387.8	47102.1	46995.8	69909.5	104626	82906.8	76644.7	49912.6	79314.9	80383	36886.6	26225.5	47445.5	47461.3	51134.6	31892.6	83610.2	138357	20766.5	53509.1	29347.8	171350	186113	112641	68170.2	44410.4	76645.8	87805.9	172838	12329	11541.3	66693.2	105313	115109	168551	137274
A0A0X8XIE7;A0A2Z4K4M7;Q84265;A0A2Z4K488;A0A2Z4K582;B4XMG0;B4XMG1;B4XMG3;B4XMG6;I0KUP3	119	29	769.774	2.13163e-14	5.24381e-13	2.39501	1	PanG	NGM	56446.7	Major capsid protein L1 OS=Human papillomavirus 11 OX=10580 GN=L1 PE=3 SV=1	Human papillomavirus 11	34816.3	74596.3	63307.6	36059.1	35625	66108.6	67391.9	84001.8	60421.6	81890.2	77086	51940.5	46252.4	52314.2	62310.8	63037	55578.6	64220.1	62593.4	44149.7	144807	73357.3	139401	167661	72496.2	51561.9	54597.7	64238.8	50344.7	80324.5	29694.7	12127	43998.6	41482.4	138683	123022	147712
D7GMP1;D7GMX6	82	3	745.704	9.02611e-14	1.23357e-12	3.75482	1	MaG	GC	56488.7	Major capsid protein L1 OS=Human papillomavirus 11 OX=10580 GN=L1 PE=3 SV=1	Human papillomavirus 11	48221.5	25105.8	26013.1	18369	21382.9	29938	42754.3	88057.3	22852.2	68004.4	44431.3	27714.1	17702.6	19071.5	37182.3	31223.1	15794.4	32505.2	61822.5	24604.5	163995	84339.5	99593.9	126333	47081.5	37170	25019.7	32345.9	22758.2	77150.4	5012.03	5020.3	33135.6	24917.6	116260	182418	107434
D7GMQ8;D7GMY5	81	6	744.372	0.0823854	0.092967	1.63391	0.740589	U	GC	56448.6	Major capsid protein L1 OS=Human papillomavirus 11 OX=10580 GN=L1 PE=3 SV=1	Human papillomavirus 11	6765.45	3963.58	3924.44	7512.57	5260.04	7604.86	5053.97	3532.29	8292.99	9061.54	9353.23	11391.7	7014.2	4785.01	4507.86	4352.16	7787.62	6587.3	7929.4	6989.4	2673.35	8381.76	6561.99	8896.96	6831.73	8141.24	4265.93	6701.55	6387.55	5796.65	7280.92	3994.53	13467.2	13263.9	12874	10557.1	8298.52
A0A5B9GEF7	83	4	742.855	1.0938e-06	2.2423e-06	3.25546	0.999019	MaG	MiG	56435.6	Major capsid protein L1 OS=Human papillomavirus 11 OX=10580 GN=L1 PE=3 SV=1	Human papillomavirus 11	11969.7	4147.48	7596.77	4058.52	8836.17	27145	8512.57	3767.84	7139.74	23686.9	39116.6	8002.04	8858.69	2545.77	10968.4	5675.52	3639.38	9211.04	3679.98	5374.53	6500.47	7785.7	14041.4	7264.96	4044.79	6315.73	7113.42	4262.09	3587.38	9292.88	1710.86	3003.97	9288.14	4960.48	9227.67	8548.32	6764.41
B9UPF5	81	4	741.423	0.116178	0.126459	2.98249	0.721871	PanG	U	56459.7	Major capsid protein L1 OS=Human papillomavirus 11 OX=10580 GN=L1 PE=3 SV=1	Human papillomavirus 11	1108.48	1729.1	797.139	1713.59	1384.46	370.698	1264.13	0	1319.77	355.577	32.0972	1028.64	620.135	748.362	301.168	168.412	1749.91	392.216	46.3834	1277.46	20.7753	1028.32	2803.99	2380.25	1848.13	1391.97	2903.49	1891.16	1195.77	2301.33	1165.71	3425.86	889.733	1930.37	733.21	1095.05	1018.09
A0A5B9GEG5	81	6	740.917	4.9627e-14	7.63015e-13	3.92739	1	MoG	GC	56444.6	Major capsid protein L1 OS=Human papillomavirus 11 OX=10580 GN=L1 PE=3 SV=1	Human papillomavirus 11	18463.3	13966.2	18282.7	15767.6	18443	22456.2	24367.6	43526	14870.3	36157.7	30166.5	19508.6	7616.89	9877.77	27747.9	21581.9	10759.1	19946.7	42537.6	17767	113850	44796.2	69701.2	88227.4	32392.4	27056.2	20362.2	22767.5	17287.2	54292.9	6599.77	1731.55	24481.6	17489.8	82821.7	69794.2	77512
A0A110BD01	80	1	730.447	0.0153747	0.01854	2.3898	0.933546	PanG	GC	56490.7	Major capsid protein L1 OS=Human papillomavirus 11 OX=10580 GN=L1 PE=3 SV=1	Human papillomavirus 11	9473.3	6129.76	7190.21	7923.67	9737.4	7422.66	10127.6	3107.47	6292.06	9437.47	7947.23	5184.83	12565.1	9491.77	9290.32	4027.33	10786.1	9518.47	3344.88	8502.54	8624.01	2444.75	16853.3	14418.5	8671.6	11089.8	8766.6	10347.2	6110.63	13473.9	302.658	1618.31	9798.8	8791.41	17913.8	13024	8902.34
D7GMN6;D7GMZ4	82	4	727.242	1.35336e-13	1.58282e-12	3.5559	1	PanG	GC	56478.7	Major capsid protein L1 OS=Human papillomavirus 11 OX=10580 GN=L1 PE=3 SV=1	Human papillomavirus 11	5304.98	6297.46	5485.77	3618.98	4584.05	5146.87	8325.38	13140.2	3843.97	8617.56	7224.41	4974.73	4909.31	2625.43	4847.27	4162.09	7173.01	5018.73	9618.88	4451.79	31564.5	11690.4	19986.4	22426.2	8684.23	6267.78	5441.1	6354.3	6908.83	15212.2	1399.58	645.072	5853.8	5139.39	19095.4	20238.1	16476.7
D7GMQ1;D7GN21	79	4	692.468	0.186261	0.192522	3.1646	0.471227	MiG	GC	56435.6	Major capsid protein L1 OS=Human papillomavirus 11 OX=10580 GN=L1 PE=3 SV=1	Human papillomavirus 11	439.55	688.599	324.918	508.437	134.391	769.738	702.027	5.27394	3249.23	411.204	24.4675	2855.26	548.437	758.741	296.767	1457.03	485.738	405.952	118.548	1001.88	1322.87	109.864	232.998	1266.06	779.146	170.788	246.661	1086.31	211.808	1624.3	575.012	10473.2	240.776	458.727	15.3444	69.4561	8.80542
Q98VH2	83	9	688.52	1.57652e-13	1.61593e-12	3.86462	1	MoG	GC	56478.8	Major capsid protein L1 OS=Human papillomavirus 11 OX=10580 GN=L1 PE=3 SV=1	Human papillomavirus 11	52591.3	48232	59019.2	44814.5	38645.3	82074.9	81481.3	139626	61386.1	147256	91402.4	77229.2	39261.3	31049.8	64620.3	81029	47477.7	79056.4	152759	54367.8	379226	143405	197802	251696	101645	81082.5	58188.7	76304.3	50462.7	166595	12666.9	9629.49	76986.5	57398.6	256352	205848	252728
G0UE37	82	5	661.47	4.11893e-14	7.63015e-13	3.57047	1	PanG	GC	56550.8	Major capsid protein L1 OS=Human papillomavirus 11 OX=10580 GN=L1 PE=3 SV=1	Human papillomavirus 11	3989.49	4035.51	4036.67	3026.94	3301.34	5432.66	6068.45	10009.1	3777.3	7748.9	5644.89	5859.41	2236.5	1845.16	5233.98	4416.23	2655.89	4385.43	10775.9	3454.67	30404.9	11454.4	18576	21177.5	8455.87	6737.83	4730.75	5703.46	3768.69	13558.3	473.662	1677.72	5491.82	6128.81	17438.4	20370.3	19130.6
H8ZXR0	30	5	267.851	0.00504692	0.00646637	2.25701	0.868148	U	GC	18967.6	Major capsid protein L1 OS=Human papillomavirus 11 OX=10580 GN=L1(B) PE=3 SV=1	Human papillomavirus 11	18174.8	11438.3	14954.7	12424.7	36778.4	18757.6	19322.9	56710.9	11051.9	21108.9	29114.3	11970.4	10798	5555.15	30943.1	14137	5905.9	16000.9	22620.1	10393.1	58894.6	93375.2	30166.5	27271.5	19440.8	17642.3	20936.4	17214.5	14454.3	37731.9	3097.06	2210.29	27380.8	13629.2	57784.2	28520.7	17397
A0A5B9GCR2	5	2	24.0957	0.0233533	0.0273567	3.0352	0.988474	PanG	NGM	18064.6	Protein E6 OS=Human papillomavirus 11 OX=10580 GN=E6 PE=3 SV=1	Human papillomavirus 11	5055.88	2711.98	2633.68	1764.17	4603.19	2260.61	4070.32	143.302	1549.94	4928.81	2915.83	1923.67	1088.53	2940.48	4096.1	1496.52	1701.17	5164.04	1268.15	392.886	1111.32	3001.03	8312.55	8811.29	3704.37	3802.28	3499.23	5099.42	2825	7882.25	511.421	2313.62	3535.57	5012.35	7287.69	3036.49	5909.97
A0A110BCX3;A0A120N368;A0A384L6E8;D7GM60;D7GMZ5;A0A0X8XK14;A0A384KBA7;A0A384KFK3;B9UPE7;M4IQV7;M4QPW3;P04019	4	2	20.1371	2.43039e-12	1.57336e-11	379.703	1	GC	PanG	18162.7	Protein E6 OS=Human papillomavirus 11 OX=10580 GN=E6 PE=3 SV=1	Human papillomavirus 11	634.412	78.7872	254.961	184.086	3484.89	517.49	199.96	3365.24	230.164	1335.51	532.519	557.235	58.4733	29.6728	997.856	245.911	66.267	89.1475	1813.71	87.7625	2092.2	157.524	0	0	130.671	1155.44	1034.04	457.521	117.103	1114.2	39.1545	54.4625	4307.69	47.8402	0	0	2.94945
P04014;Q84303	148	39	868.207	0.00367106	0.00485528	1.62475	0.949095	MaG	NGM	74442.6	Replication protein E1 OS=Human papillomavirus 11 OX=10580 GN=E1 PE=1 SV=1	Human papillomavirus 11	154441	190136	247861	170157	114741	224338	354193	265910	178752	348175	249196	253184	134417	82059.7	194579	233675	101224	202781	562270	145280	1.04012e+06	617443	315192	316163	275202	243786	191604	252746	104102	473539	63190.5	35722.2	217753	230114	285660	243596	175682
D7GN15	111	20	873.809	3.26783e-12	2.00972e-11	3.15153	1	PanG	GC	74357.5	Replication protein E1 OS=Human papillomavirus 11 OX=10580 GN=E1 PE=3 SV=1	Human papillomavirus 11	19016.4	14984.8	20838.5	11875.6	14562.8	16924.5	28963.8	28605.5	9718.13	15300.6	15030.4	15162	17525	12164.4	13655.6	11607.7	15041.4	18797.3	11720.2	12170.4	11907.4	17726.8	32707	32043.5	17137.8	10984.8	12191	20077.5	13763.8	29452.2	6683.5	6174	18207.2	21666.7	30268.6	53613.7	22407.1
A0A0X8XIB3	105	11	820.909	3.51611e-10	1.31055e-09	2.66826	1	PanG	NGM	74346.4	Replication protein E1 OS=Human papillomavirus 11 OX=10580 GN=E1 PE=3 SV=1	Human papillomavirus 11	19923.8	17969.1	22565	14259.5	16343.8	25781.7	25758.1	23519.6	17107.7	38172.4	35393.1	23198	7008.16	6717.79	26046.8	23853.5	11992.2	25152.9	61617.7	14953.7	91825.1	30585	47429.1	71822.3	20745	17977	15660.4	21071.1	10935.3	34009.3	9792.9	16067.2	22569.8	12307.7	68638.5	43357.5	71560.5
A0A7G9ZE43	102	2	807.636	0.00299615	0.00409474	2.89496	0.91148	MiG	MoG	74391.5	Replication protein E1 OS=Human papillomavirus 11 OX=10580 GN=E1 PE=3 SV=1	Human papillomavirus 11	1537.75	15131.1	1831.69	3889.77	2050.05	1099.91	1633.24	1289.49	1792.3	1692.86	1502.36	1214.66	11001.1	7872.19	1495.61	804.106	17747.8	2825.74	3426.11	1910.59	856.635	4009.09	943.698	1435.77	2547.91	1482.21	3826.95	1409.96	5457.16	1472.64	4963.22	1495.12	1561.51	2279.07	1041.69	2194.5	1887.97
A0A5B9GF00	104	16	801.892	1.53481e-09	4.84055e-09	2.86915	1	MaG	GC	74323.5	Replication protein E1 OS=Human papillomavirus 11 OX=10580 GN=E1 PE=3 SV=1	Human papillomavirus 11	67588.6	62017.4	80043.4	50957.6	44153	116201	109102	130784	82622.7	192527	197181	122838	39231.5	53724.8	87837.3	122323	47140.1	113625	359997	73372.3	522117	200436	233666	333000	123639	111357	61804.6	102070	51603.1	224443	19795.7	22002.1	104454	58204.1	383905	206951	423811
A0A513U393;D7GMW1	104	3	801.249	0.0240482	0.027905	2.17141	0.76228	MiG	GC	74344.5	Replication protein E1 OS=Human papillomavirus 11 OX=10580 GN=E1 PE=3 SV=1	Human papillomavirus 11	1520.43	7051.05	4431.12	11839.8	1148.66	2932.23	5553.48	457.465	4439.22	320.578	209.485	11470.7	9268.5	7551.54	3162.57	2968.39	8219.67	4966.19	467.14	6679.77	4551.27	3856.45	2686.21	1143.49	8250.03	5741.31	4480.99	4227.9	7323.39	2603.16	2432.12	1192.89	5333.21	14115.2	522.648	1460.86	1102.42
A0A5B9GD81;D7GMZ7	97	2	767.234	0.00178237	0.00249126	10.8333	0.888607	MiG	U	74358.4	Replication protein E1 OS=Human papillomavirus 11 OX=10580 GN=E1 PE=3 SV=1	Human papillomavirus 11	22.98	58.4707	32.0842	72.7507	37.465	274.088	101.082	0	166.423	75.1322	8.37926	501.751	124.589	339.593	216.359	323.812	618.177	16.9836	0	1643.37	0	220.296	478.288	1113.27	948.87	1148.76	323.175	378.363	932.703	13.2774	3518.2	3018.56	44.0308	329.147	0	754.738	636.894
G8BLZ7	93	2	741.177	0.000524244	0.000816227	2.03375	0.993829	PanG	NGM	74373.5	Replication protein E1 OS=Human papillomavirus 11 OX=10580 GN=E1 PE=3 SV=1	Human papillomavirus 11	24567.1	12931.7	14194.9	20627	21322.5	21744.5	26541.1	16043.5	16942.8	25733.6	26523.2	42175.1	16169.2	21150.9	17671.4	27013.3	13927.5	16991.3	23814.6	20656.5	29890.7	41001.9	32305.7	60461.5	32795.6	29139.7	22027.4	27195.9	20755.2	30430.9	8540.21	6003.02	25728.8	28789.8	30345.1	80968.3	40200
G0UE49	95	2	741.113	8.48395e-07	1.79918e-06	7.84614	0.999997	NGM	PanG	74415.5	Replication protein E1 OS=Human papillomavirus 11 OX=10580 GN=E1 PE=3 SV=1	Human papillomavirus 11	19570.9	15338.1	13838.3	17725.8	22073.4	12652.1	21925.6	30076.5	13897.2	24610.7	28720.2	12859.1	4010.31	4502.18	12727.1	14621.5	2495.57	17139.3	25507.9	2686.81	7052.38	6002.03	6849	5986.06	22786.9	14994.3	18839.5	17515.8	1165.92	19122	6249.2	7006.01	16695	4527.61	429.085	441.671	2617.98
A0A110BCZ5	92	6	721.054	3.16985e-05	5.34099e-05	7.31247	0.996097	MoG	GC	74337.4	Replication protein E1 OS=Human papillomavirus 11 OX=10580 GN=E1 PE=3 SV=1	Human papillomavirus 11	1977.81	693.643	1417.87	1262.84	950.532	550.113	2830.79	660.613	2607.75	1253.7	1315.55	3989.46	1443.13	1440.2	1643.88	5100.46	908.278	1398.7	1066.14	3110.23	12139.3	24545.4	2531.2	6732.48	3095.96	3374.06	1288.14	2424.39	1879.17	2179.07	116.734	99.0546	976.799	1412.7	4823.02	10159.5	11012.4
[truncated: 86 more columns]

## Sheet: HPV4
Accession	Peptide count	Unique peptides	Confidence score	Anova (p)	q Value	Max fold change	Power	Highest mean condition	Lowest mean condition	Mass	Description	Species	2	3	4	5	6	7	8	9	10	11	12	13	14	15	16	17	18	19	20	21	22	23	24	25	26	27	28	29	30	31	32	33	34	35	36	37	38
A0A4P8PJ49	35	5	178.782	0.157125	0.165183	5.43765	0.558411	U	PanG	31969	Major capsid protein L1 (Fragment) OS=Human papillomavirus 4 OX=10617 GN=L1 PE=3 SV=1	Human papillomavirus 4	515.495	67.9822	114.196	178.686	598.448	367.304	111.303	82.3291	632.433	374.21	191.984	1162.55	93.4669	34.8904	380.554	506.077	125.322	305.061	499.961	74.7752	7458.59	1483.62	205.346	174.69	141.29	170.26	184.952	306.467	101.148	105.192	30.4257	33.6521	162.549	115.47	383.523	274.799	592.256
Q84314	2	2	11.4214	0.00775759	0.00983694	3.60344	0.918388	NGM	PanG	5187.63	Major capsid protein L1 (Fragment) OS=Human papillomavirus 4 OX=10617 GN=L1 PE=3 SV=1	Human papillomavirus 4	3951.84	90.9754	98.9057	474.11	130.782	34.1893	119.739	346.185	987.264	1327.34	438.632	1029.02	188.373	381.226	55.4695	226.283	612.447	282.139	28.5454	31.8517	2046.93	187.317	123.129	201.353	1085.2	734.095	179.694	347.643	1349.27	1523.59	464.761	425.563	198.886	3175.37	201.799	906.639	224.292
A0A8E4N4F3;Q07860	86	69	582.604	2.06055e-09	6.33618e-09	4.64717	1	PanG	GC	58918.1	Major capsid protein L1 OS=Human papillomavirus 4 OX=10617 GN=L1 PE=3 SV=1	Human papillomavirus 4	121330	72293.6	97370.1	73635.1	159668	97224.6	119421	197436	49803.4	94792.2	90468.9	43692.2	56505.6	45568.2	139043	55704.3	71015.7	100229	87471.1	57464.2	75643	87881.2	332529	352689	132092	115569	134292	116677	79608.4	210262	26446.8	36136.7	137417	92344.6	348759	287410	202920
Q07852;A0A8E4N570	33	31	222.051	0.000450986	0.000716659	3.11803	0.967534	U	GC	14652.2	Protein E4 OS=Human papillomavirus 4 OX=10617 GN=E4 PE=3 SV=2	Human papillomavirus 4	60617.6	31892.2	67257.1	24819	75099.8	77658.1	80130.1	266921	39750.7	87184.2	115801	45350.1	7784.76	24780.9	77126	41136.3	6619.98	71142.9	116053	14565.7	258942	56823.5	61580.3	97541.8	34981.2	39334.2	45187.3	52042.1	19785.8	123896	8573.13	5449.98	102664	32445.2	211845	40621.9	99395.5
A0A8E4IHF3	29	13	223.218	0.0940554	0.105171	2.13938	0.585454	U	GC	17312.8	Protein E6 OS=Human papillomavirus 4 OX=10617 GN=E6 PE=3 SV=1	Human papillomavirus 4	45321.2	48970.2	56594.5	24354.7	50981.7	66478	80198.1	211263	38677	100327	61238.9	46449	11952.1	17621.8	70414	73992	5711.41	84213.2	104420	7386.92	332626	55167	42722.8	48227.9	38733.4	31221.7	44661.5	61920.9	15238.8	69807.5	16027.1	15983.7	74541.4	22712	91481.7	43029.9	59636.2
Q07854	29	10	221.295	0.00811095	0.0101801	2.27428	0.889742	U	GC	17342.9	Protein E6 OS=Human papillomavirus 4 OX=10617 GN=E6 PE=3 SV=1	Human papillomavirus 4	73256.7	85534.5	98754.1	65639.7	77361.8	96149.6	108787	295683	63824.3	146866	90684.5	77312.7	53881.4	43654.1	114299	106194	37402.2	125444	132754	67499.6	530379	89080.1	84671.1	69301.7	90525.5	100802	84524.9	102423	37991	106360	21803.2	28876.1	133322	84673.2	121016	64056.2	60801.6
A0A8E4IIR0;Q07849	67	58	454.045	1.52957e-09	4.84055e-09	3.0425	0.999999	MoG	GC	46094.5	Regulatory protein E2 OS=Human papillomavirus 4 OX=10617 GN=E2 PE=3 SV=1	Human papillomavirus 4	114700	70433.9	187703	76975.6	175582	231823	234391	381163	109795	165164	252771	158243	79241.4	78217.3	125867	105242	79151	125521	271121	102015	496058	291361	273192	315893	215046	184105	120649	195102	130859	241810	23110.8	28418.1	378321	163201	810736	721961	337320
Q07846	65	25	382.916	2.97249e-11	1.40622e-10	3.61148	1	PanG	GC	69753.4	Replication protein E1 OS=Human papillomavirus 4 OX=10617 GN=E1 PE=3 SV=1	Human papillomavirus 4	39457.4	21900.1	28619.3	27038.5	64674.4	18892	39623.5	74779.2	11321.6	30165.7	25977.7	11584.2	40120.4	11387.2	59137.1	13254.1	45661.8	22285.5	26569	12209	39680.4	62326.5	98463	88704	28343.8	46985.6	61083.1	27754.1	18380.2	63546.3	14159.3	7212.12	44379.6	17911.7	65539.2	78382.8	41241.7
A0A8E4IJG9	53	12	306.301	2.04814e-12	1.39956e-11	3.37388	1	MaG	NGM	69769.4	Replication protein E1 OS=Human papillomavirus 4 OX=10617 GN=E1 PE=3 SV=1	Human papillomavirus 4	63291.3	35556.8	46143.8	44145.7	97304.7	29287.4	58443	78990.5	14840.1	41931.7	34545.8	15145.7	67337.7	20238.6	96184.2	24653.7	77710.6	33939.7	46638.9	16924.3	100570	121839	204331	200345	46524.3	86785.2	104425	46501.5	27135.3	108175	17367.1	12407	70174.9	22832.1	150043	182055	97171.1
[truncated: 86 more columns]
